# Supplementary material for: An organometallic analogue of combretastatin A-4 and its apoptosis-inducing effects on lymphoma, leukemia and other tumor cells in vitro
Source: RSC Med Chem. 2022 Jun 30;13(9):1044–51. doi: 10.1039/d2md00144f (PMC9491352; doi:10.1039/d2md00144f)
Supplement: MD-013-D2MD00144F-s002 [file MD-013-D2MD00144F-s002.cif]

# Electronic Supplementary Material (ESI) for RSC Medicinal Chemistry.
# This journal is © The Royal Society of Chemistry 2022

####################################################################### 
# 
# This file contains crystal structure data downloaded from the 
# Cambridge Structural Database (CSD) hosted by the Cambridge 
# Crystallographic Data Centre (CCDC).
# 
# Full information about CCDC data access policies and citation 
# guidelines are available at http://www.ccdc.cam.ac.uk/access/V1 
# 
# Audit and citation data items may have been added by the CCDC. 
# Please retain this information to preserve the provenance of 
# this file and to allow appropriate attribution of the data. 
# 
#######################################################################

data_naho27-vor
_database_code_depnum_ccdc_archive 'CCDC 2144367'
loop_
_audit_author_name
_audit_author_address
'Jorg-M. Neudorfl'
;Department Chemie, Organische Chemie, Universitaet zu Koeln
Germany
;
_audit_update_record             
;
2022-01-25 deposited with the CCDC.	2022-06-29 downloaded from the CCDC.
;

_audit_creation_method           SHELXL-2018/3
_shelx_SHELXL_version_number     2018/3
_chemical_name_systematic        ?
_chemical_name_common            ?
_chemical_melting_point          ?
_chemical_formula_moiety         'C23 H16 Co2 O9'
_chemical_formula_sum            'C23 H16 Co2 O9'
_chemical_formula_weight         554.22

loop_
_atom_type_symbol
_atom_type_description
_atom_type_scat_dispersion_real
_atom_type_scat_dispersion_imag
_atom_type_scat_source
C C 0.0033 0.0016 'International Tables Vol C Tables 4.2.6.8 and 6.1.1.4'
H H 0.0000 0.0000 'International Tables Vol C Tables 4.2.6.8 and 6.1.1.4'
O O 0.0106 0.0060 'International Tables Vol C Tables 4.2.6.8 and 6.1.1.4'
Co Co 0.3494 0.9721 'International Tables Vol C Tables 4.2.6.8 and 6.1.1.4'

_space_group_crystal_system      triclinic
_space_group_IT_number           2
_space_group_name_H-M_alt        'P -1'
_space_group_name_Hall           '-P 1'

_shelx_space_group_comment       
;
The symmetry employed for this shelxl refinement is uniquely defined
by the following loop, which should always be used as a source of
symmetry information in preference to the above space-group names.
They are only intended as comments.
;

loop_
_space_group_symop_operation_xyz
'x, y, z'
'-x, -y, -z'

_cell_length_a                   8.356(3)
_cell_length_b                   11.050(5)
_cell_length_c                   13.470(5)
_cell_angle_alpha                85.039(15)
_cell_angle_beta                 72.36(2)
_cell_angle_gamma                86.48(3)
_cell_volume                     1180.1(8)
_cell_formula_units_Z            2
_cell_measurement_temperature    100(2)
_cell_measurement_reflns_used    2578
_cell_measurement_theta_min      2.525
_cell_measurement_theta_max      24.998

_exptl_crystal_description       prism
_exptl_crystal_colour            red
_exptl_crystal_density_meas      ?
_exptl_crystal_density_method    ?
_exptl_crystal_density_diffrn    1.560
_exptl_crystal_F_000             560
_exptl_transmission_factor_min   ?
_exptl_transmission_factor_max   ?
_exptl_crystal_size_max          0.300
_exptl_crystal_size_mid          0.200
_exptl_crystal_size_min          0.100
_exptl_absorpt_coefficient_mu    1.455
_shelx_estimated_absorpt_T_min   0.669
_shelx_estimated_absorpt_T_max   0.868
_exptl_absorpt_correction_type   none
_exptl_absorpt_correction_T_min  ?
_exptl_absorpt_correction_T_max  ?
_exptl_absorpt_process_details   ?
_exptl_absorpt_special_details   ?
_diffrn_ambient_temperature      100(2)
_diffrn_radiation_wavelength     0.71073
_diffrn_radiation_type           MoK\a
_diffrn_source                   'sealed tube'
_diffrn_measurement_device_type  Nonius-KappaCCD
_diffrn_measurement_method       '\f and \w scans'
_diffrn_detector_area_resol_mean ?
_diffrn_reflns_number            2578
_diffrn_reflns_av_unetI/netI     0.0966
_diffrn_reflns_av_R_equivalents  0.0321
_diffrn_reflns_limit_h_min       -7
_diffrn_reflns_limit_h_max       9
_diffrn_reflns_limit_k_min       -5
_diffrn_reflns_limit_k_max       13
_diffrn_reflns_limit_l_min       -15
_diffrn_reflns_limit_l_max       12
_diffrn_reflns_theta_min         2.525
_diffrn_reflns_theta_max         24.998
_diffrn_reflns_theta_full        24.998
_diffrn_measured_fraction_theta_max 0.539
_diffrn_measured_fraction_theta_full 0.539
_diffrn_reflns_Laue_measured_fraction_max 0.539
_diffrn_reflns_Laue_measured_fraction_full 0.539
_diffrn_reflns_point_group_measured_fraction_max 0.539
_diffrn_reflns_point_group_measured_fraction_full 0.539
_reflns_number_total             2228
_reflns_number_gt                1214
_reflns_threshold_expression     'I > 2\s(I)'
_reflns_Friedel_coverage         0.000
_reflns_Friedel_fraction_max     .
_reflns_Friedel_fraction_full    .

_reflns_special_details          
;
 Reflections were merged by SHELXL according to the crystal
 class for the calculation of statistics and refinement.
 
 _reflns_Friedel_fraction is defined as the number of unique
 Friedel pairs measured divided by the number that would be
 possible theoretically, ignoring centric projections and
 systematic absences.
;

_computing_data_collection       'Nonius COLLECT'
_computing_cell_refinement       'Nonius DENZO (Otwinowski, Minor 1997)'
_computing_data_reduction        'Nonius DENZO (Otwinowski, Minor 1997)'
_computing_structure_solution    'SHELXS  (Sheldrick, 2015)'
_computing_structure_refinement  
;
SHELXL-2014/7 (Sheldrick, 2014)
SHELXLE (C. B. Huebschle 2016)'
;
_computing_molecular_graphics    'SCHAKAL99 (E. Keller 1999)'
_computing_publication_material  'PLATON (A. L. Spek 1980-2017)'


_refine_special_details          ?
_refine_ls_structure_factor_coef Fsqd
_refine_ls_matrix_type           full
_refine_ls_weighting_scheme      calc
_refine_ls_weighting_details     
'w=1/[\s^2^(Fo^2^)+(0.0299P)^2^] where P=(Fo^2^+2Fc^2^)/3'
_atom_sites_solution_primary     ?
_atom_sites_solution_secondary   ?
_atom_sites_solution_hydrogens   geom
_refine_ls_hydrogen_treatment    constr
_refine_ls_extinction_method     none
_refine_ls_extinction_coef       .
_refine_ls_number_reflns         2228
_refine_ls_number_parameters     310
_refine_ls_number_restraints     0
_refine_ls_R_factor_all          0.0932
_refine_ls_R_factor_gt           0.0416
_refine_ls_wR_factor_ref         0.0894
_refine_ls_wR_factor_gt          0.0777
_refine_ls_goodness_of_fit_ref   0.861
_refine_ls_restrained_S_all      0.861
_refine_ls_shift/su_max          0.003
_refine_ls_shift/su_mean         0.000

loop_
_atom_site_label
_atom_site_type_symbol
_atom_site_fract_x
_atom_site_fract_y
_atom_site_fract_z
_atom_site_U_iso_or_equiv
_atom_site_adp_type
_atom_site_occupancy
_atom_site_site_symmetry_order
_atom_site_calc_flag
_atom_site_refinement_flags_posn
_atom_site_refinement_flags_adp
_atom_site_refinement_flags_occupancy
_atom_site_disorder_assembly
_atom_site_disorder_group
Co1 Co 0.39167(9) 0.73018(10) 0.60003(6) 0.0586(4) Uani 1 1 d . . . . .
Co2 Co 0.55568(9) 0.79849(10) 0.70744(7) 0.0595(4) Uani 1 1 d . . . . .
C2 C 0.5387(8) 0.5148(7) 0.7190(5) 0.051(2) Uani 1 1 d . . . . .
C3 C 0.4739(7) 0.6354(7) 0.7088(5) 0.054(2) Uani 1 1 d . . . . .
O3 O 0.0282(5) 0.6196(6) 1.1177(3) 0.081(2) Uani 1 1 d . . . . .
C8 C -0.0478(7) 0.8525(8) 0.9316(6) 0.064(3) Uani 1 1 d . . . . .
C9 C 0.7028(7) 0.4784(7) 0.6595(5) 0.056(2) Uani 1 1 d . . . . .
H9 H 0.768419 0.535047 0.608645 0.068 Uiso 1 1 calc R U . . .
O2 O -0.1489(6) 0.9450(6) 0.9161(4) 0.086(2) Uani 1 1 d . . . . .
C11 C 0.4825(12) 0.9525(10) 0.7088(9) 0.097(4) Uani 1 1 d . . . . .
C12 C 0.7679(8) 0.3678(8) 0.6724(5) 0.065(3) Uani 1 1 d . . . . .
H12 H 0.879930 0.348693 0.632221 0.078 Uiso 1 1 calc R U . . .
C13 C 0.1846(7) 0.6627(7) 0.9368(5) 0.056(3) Uani 1 1 d . . . . .
H13 H 0.265094 0.598988 0.939519 0.068 Uiso 1 1 calc R U . . .
C14 C 0.0814(8) 0.8224(7) 0.8394(5) 0.056(2) Uani 1 1 d . . . . .
H14 H 0.086115 0.865453 0.774454 0.067 Uiso 1 1 calc R U . . .
C15 C 0.6784(9) 0.2802(8) 0.7421(6) 0.066(3) Uani 1 1 d . . . . .
C16 C -0.0597(8) 0.7807(8) 1.0216(5) 0.070(3) Uani 1 1 d . . . . .
H16 H -0.148679 0.796641 1.082901 0.084 Uiso 1 1 calc R U . . .
C17 C 0.4487(7) 0.4232(8) 0.7863(6) 0.066(3) Uani 1 1 d . . . . .
H17 H 0.334234 0.439775 0.823482 0.079 Uiso 1 1 calc R U . . .
C18 C -0.2701(8) 0.9916(8) 1.0070(6) 0.086(3) Uani 1 1 d . . . . .
H18A H -0.361102 0.934632 1.034765 0.129 Uiso 1 1 calc R U . . .
H18B H -0.316422 1.070609 0.987579 0.129 Uiso 1 1 calc R U . . .
H18C H -0.215115 1.001302 1.060467 0.129 Uiso 1 1 calc R U . . .
O1 O 0.7343(6) 0.1690(5) 0.7638(4) 0.092(2) Uani 1 1 d . . . . .
C22 C 0.1973(7) 0.7328(7) 0.8440(5) 0.055(3) Uani 1 1 d . . . . .
O5 O 0.6721(6) 0.6847(7) 0.4112(4) 0.112(3) Uani 1 1 d . . . . .
C26 C 0.5635(8) 0.7007(10) 0.4813(6) 0.088(4) Uani 1 1 d . . . . .
C28 C 0.2362(8) 0.6296(8) 0.5935(5) 0.070(3) Uani 1 1 d . . . . .
C30 C 0.0529(8) 0.6869(8) 1.0253(6) 0.064(3) Uani 1 1 d . . . . .
C33 C 0.1317(8) 0.5138(8) 1.1223(5) 0.081(3) Uani 1 1 d . . . . .
H33A H 0.127179 0.460452 1.068871 0.121 Uiso 1 1 calc R U . . .
H33B H 0.091612 0.470795 1.191503 0.121 Uiso 1 1 calc R U . . .
H33C H 0.247860 0.537144 1.109774 0.121 Uiso 1 1 calc R U . . .
C35 C 0.5159(8) 0.3136(8) 0.8009(6) 0.074(3) Uani 1 1 d . . . . .
H35 H 0.451888 0.256716 0.852311 0.088 Uiso 1 1 calc R U . . .
C37 C 0.9012(9) 0.1354(9) 0.7082(6) 0.120(4) Uani 1 1 d . . . . .
H37A H 0.917866 0.150804 0.633119 0.179 Uiso 1 1 calc R U . . .
H37B H 0.922435 0.048740 0.724154 0.179 Uiso 1 1 calc R U . . .
H37C H 0.979253 0.183265 0.728926 0.179 Uiso 1 1 calc R U . . .
C39 C 0.5973(7) 0.7721(7) 0.8295(6) 0.070(3) Uani 1 1 d . . . . .
C45 C 0.3448(8) 0.7105(7) 0.7489(5) 0.051(2) Uani 1 1 d . . . . .
O1A O 0.6143(6) 0.7449(6) 0.9088(4) 0.107(3) Uani 1 1 d . . . . .
O2A O 0.1333(6) 0.5666(6) 0.5984(4) 0.095(2) Uani 1 1 d . . . . .
O2B O 0.2422(7) 0.9610(6) 0.5441(5) 0.121(3) Uani 1 1 d . . . . .
O3B O 0.8982(5) 0.7981(6) 0.5642(4) 0.114(3) Uani 1 1 d . . . . .
C5A C 0.2995(9) 0.8724(9) 0.5668(6) 0.074(3) Uani 1 1 d . . . . .
O1B O 0.4290(9) 1.0493(7) 0.7092(7) 0.117(3) Uani 1 1 d . . . . .
C1C C 0.7672(8) 0.7974(8) 0.6175(6) 0.080(3) Uani 1 1 d . . . . .

loop_
_atom_site_aniso_label
_atom_site_aniso_U_11
_atom_site_aniso_U_22
_atom_site_aniso_U_33
_atom_site_aniso_U_23
_atom_site_aniso_U_13
_atom_site_aniso_U_12
Co1 0.0623(5) 0.0576(9) 0.0507(6) -0.0100(7) -0.0107(5) 0.0151(6)
Co2 0.0551(5) 0.0530(9) 0.0642(6) -0.0111(7) -0.0075(5) 0.0027(6)
C2 0.052(4) 0.058(6) 0.047(4) -0.002(5) -0.021(3) 0.002(4)
C3 0.044(4) 0.059(7) 0.049(4) -0.001(5) -0.004(4) 0.011(4)
O3 0.078(3) 0.103(6) 0.051(3) 0.001(4) -0.004(3) 0.005(3)
C8 0.042(4) 0.075(8) 0.067(5) -0.006(6) -0.007(4) 0.011(4)
C9 0.060(4) 0.047(6) 0.048(4) -0.001(5) 0.001(4) 0.010(4)
O2 0.070(3) 0.082(5) 0.086(4) -0.013(4) 0.002(3) 0.029(3)
C11 0.101(6) 0.084(9) 0.111(7) 0.025(10) -0.043(6) -0.026(7)
C12 0.059(4) 0.068(8) 0.058(5) -0.001(6) -0.006(4) 0.017(5)
C13 0.058(4) 0.061(7) 0.050(4) -0.005(5) -0.017(4) 0.002(4)
C14 0.063(4) 0.051(6) 0.054(4) -0.013(5) -0.016(4) 0.001(4)
C15 0.078(5) 0.048(7) 0.063(5) -0.004(6) -0.008(4) 0.014(5)
C16 0.057(4) 0.090(8) 0.054(5) -0.007(6) 0.000(4) -0.012(5)
C17 0.052(4) 0.054(7) 0.079(5) -0.008(6) -0.003(4) 0.005(5)
C18 0.066(4) 0.061(8) 0.114(6) -0.042(7) -0.001(5) 0.028(5)
O1 0.094(3) 0.053(5) 0.102(4) 0.002(4) 0.004(3) 0.032(3)
C22 0.044(4) 0.062(7) 0.059(5) -0.005(5) -0.016(4) -0.002(4)
O5 0.104(4) 0.144(8) 0.069(4) -0.028(5) 0.002(3) 0.037(5)
C26 0.075(5) 0.124(11) 0.061(5) 0.011(7) -0.020(4) 0.014(6)
C28 0.068(5) 0.080(8) 0.052(4) -0.008(5) -0.006(4) 0.008(5)
C30 0.052(4) 0.080(9) 0.054(5) -0.001(6) -0.010(4) -0.002(5)
C33 0.089(5) 0.082(8) 0.072(5) 0.004(6) -0.029(4) 0.005(5)
C35 0.063(4) 0.056(7) 0.080(5) 0.006(6) 0.006(4) 0.006(5)
C37 0.125(6) 0.092(10) 0.097(6) 0.002(7) 0.016(5) 0.073(6)
C39 0.059(4) 0.067(7) 0.089(6) -0.014(6) -0.027(4) 0.000(4)
C45 0.055(4) 0.046(6) 0.054(5) -0.001(5) -0.021(4) -0.002(4)
O1A 0.117(4) 0.127(7) 0.096(4) -0.024(4) -0.058(4) -0.004(4)
O2A 0.089(3) 0.100(6) 0.097(4) -0.018(4) -0.024(3) -0.011(4)
O2B 0.134(4) 0.087(6) 0.126(5) 0.019(5) -0.031(4) 0.035(4)
O3B 0.067(3) 0.109(7) 0.131(5) 0.002(5) 0.018(3) 0.005(4)
C5A 0.088(5) 0.072(8) 0.057(5) -0.006(6) -0.015(4) 0.005(5)
O1B 0.150(5) 0.064(6) 0.136(5) -0.018(6) -0.039(4) 0.008(6)
C1C 0.066(4) 0.075(8) 0.091(6) 0.013(6) -0.014(4) -0.009(5)

_geom_special_details            
;
 All esds (except the esd in the dihedral angle between two l.s. planes)
 are estimated using the full covariance matrix.  The cell esds are taken
 into account individually in the estimation of esds in distances, angles
 and torsion angles; correlations between esds in cell parameters are only
 used when they are defined by crystal symmetry.  An approximate (isotropic)
 treatment of cell esds is used for estimating esds involving l.s. planes.
;

loop_
_geom_bond_atom_site_label_1
_geom_bond_atom_site_label_2
_geom_bond_distance
_geom_bond_site_symmetry_2
_geom_bond_publ_flag
Co1 C28 1.788(8) . ?
Co1 C5A 1.789(9) . ?
Co1 C26 1.835(9) . ?
Co1 C45 1.918(6) . ?
Co1 C3 1.993(6) . ?
Co1 Co2 2.4614(15) . ?
Co2 C11 1.773(12) . ?
Co2 C39 1.777(8) . ?
Co2 C1C 1.815(7) . ?
Co2 C3 1.963(8) . ?
Co2 C45 1.971(6) . ?
C2 C17 1.391(7) . ?
C2 C9 1.417(9) . ?
C2 C3 1.418(10) . ?
C3 C45 1.326(10) . ?
O3 C30 1.359(7) . ?
O3 C33 1.420(9) . ?
C8 O2 1.329(8) . ?
C8 C16 1.370(8) . ?
C8 C14 1.426(9) . ?
C9 C12 1.325(10) . ?
C9 H9 0.9500 . ?
O2 C18 1.444(9) . ?
C11 O1B 1.133(13) . ?
C12 C15 1.372(7) . ?
C12 H12 0.9500 . ?
C13 C30 1.389(9) . ?
C13 C22 1.391(7) . ?
C13 H13 0.9500 . ?
C14 C22 1.353(9) . ?
C14 H14 0.9500 . ?
C15 O1 1.329(9) . ?
C15 C35 1.395(10) . ?
C16 C30 1.365(10) . ?
C16 H16 0.9500 . ?
C17 C35 1.328(10) . ?
C17 H17 0.9500 . ?
C18 H18A 0.9800 . ?
C18 H18B 0.9800 . ?
C18 H18C 0.9800 . ?
O1 C37 1.413(8) . ?
C22 C45 1.510(10) . ?
O5 C26 1.112(7) . ?
C28 O2A 1.122(7) . ?
C33 H33A 0.9800 . ?
C33 H33B 0.9800 . ?
C33 H33C 0.9800 . ?
C35 H35 0.9500 . ?
C37 H37A 0.9800 . ?
C37 H37B 0.9800 . ?
C37 H37C 0.9800 . ?
C39 O1A 1.133(6) . ?
O2B C5A 1.124(9) . ?
O3B C1C 1.113(6) . ?

loop_
_geom_angle_atom_site_label_1
_geom_angle_atom_site_label_2
_geom_angle_atom_site_label_3
_geom_angle
_geom_angle_site_symmetry_1
_geom_angle_site_symmetry_3
_geom_angle_publ_flag
C28 Co1 C5A 99.9(3) . . ?
C28 Co1 C26 102.1(4) . . ?
C5A Co1 C26 103.7(3) . . ?
C28 Co1 C45 95.9(3) . . ?
C5A Co1 C45 108.7(4) . . ?
C26 Co1 C45 139.4(3) . . ?
C28 Co1 C3 98.9(3) . . ?
C5A Co1 C3 144.7(4) . . ?
C26 Co1 C3 101.2(3) . . ?
C45 Co1 C3 39.6(3) . . ?
C28 Co1 Co2 146.1(2) . . ?
C5A Co1 Co2 100.2(3) . . ?
C26 Co1 Co2 99.3(2) . . ?
C45 Co1 Co2 51.68(18) . . ?
C3 Co1 Co2 51.0(2) . . ?
C11 Co2 C39 102.7(4) . . ?
C11 Co2 C1C 105.9(4) . . ?
C39 Co2 C1C 101.2(3) . . ?
C11 Co2 C3 139.9(3) . . ?
C39 Co2 C3 95.0(3) . . ?
C1C Co2 C3 105.5(4) . . ?
C11 Co2 C45 102.3(3) . . ?
C39 Co2 C45 96.1(2) . . ?
C1C Co2 C45 142.5(4) . . ?
C3 Co2 C45 39.4(3) . . ?
C11 Co2 Co1 97.1(3) . . ?
C39 Co2 Co1 143.8(2) . . ?
C1C Co2 Co1 102.1(3) . . ?
C3 Co2 Co1 52.07(17) . . ?
C45 Co2 Co1 49.79(19) . . ?
C17 C2 C9 114.6(7) . . ?
C17 C2 C3 123.7(6) . . ?
C9 C2 C3 121.7(5) . . ?
C45 C3 C2 143.3(5) . . ?
C45 C3 Co2 70.6(5) . . ?
C2 C3 Co2 135.4(4) . . ?
C45 C3 Co1 67.2(4) . . ?
C2 C3 Co1 134.1(6) . . ?
Co2 C3 Co1 77.0(2) . . ?
C30 O3 C33 119.0(6) . . ?
O2 C8 C16 128.3(7) . . ?
O2 C8 C14 113.7(6) . . ?
C16 C8 C14 117.9(8) . . ?
C12 C9 C2 122.2(6) . . ?
C12 C9 H9 118.9 . . ?
C2 C9 H9 118.9 . . ?
C8 O2 C18 117.5(6) . . ?
O1B C11 Co2 176.8(8) . . ?
C9 C12 C15 122.0(7) . . ?
C9 C12 H12 119.0 . . ?
C15 C12 H12 119.0 . . ?
C30 C13 C22 119.3(7) . . ?
C30 C13 H13 120.3 . . ?
C22 C13 H13 120.3 . . ?
C22 C14 C8 120.3(6) . . ?
C22 C14 H14 119.8 . . ?
C8 C14 H14 119.8 . . ?
O1 C15 C12 126.6(7) . . ?
O1 C15 C35 116.5(6) . . ?
C12 C15 C35 116.8(8) . . ?
C30 C16 C8 121.7(7) . . ?
C30 C16 H16 119.2 . . ?
C8 C16 H16 119.2 . . ?
C35 C17 C2 122.8(7) . . ?
C35 C17 H17 118.6 . . ?
C2 C17 H17 118.6 . . ?
O2 C18 H18A 109.5 . . ?
O2 C18 H18B 109.5 . . ?
H18A C18 H18B 109.5 . . ?
O2 C18 H18C 109.5 . . ?
H18A C18 H18C 109.5 . . ?
H18B C18 H18C 109.5 . . ?
C15 O1 C37 117.3(6) . . ?
C14 C22 C13 120.5(6) . . ?
C14 C22 C45 120.1(6) . . ?
C13 C22 C45 119.4(7) . . ?
O5 C26 Co1 177.1(8) . . ?
O2A C28 Co1 174.1(7) . . ?
O3 C30 C16 117.1(7) . . ?
O3 C30 C13 122.8(7) . . ?
C16 C30 C13 120.0(6) . . ?
O3 C33 H33A 109.5 . . ?
O3 C33 H33B 109.5 . . ?
H33A C33 H33B 109.5 . . ?
O3 C33 H33C 109.5 . . ?
H33A C33 H33C 109.5 . . ?
H33B C33 H33C 109.5 . . ?
C17 C35 C15 121.3(6) . . ?
C17 C35 H35 119.3 . . ?
C15 C35 H35 119.3 . . ?
O1 C37 H37A 109.5 . . ?
O1 C37 H37B 109.5 . . ?
H37A C37 H37B 109.5 . . ?
O1 C37 H37C 109.5 . . ?
H37A C37 H37C 109.5 . . ?
H37B C37 H37C 109.5 . . ?
O1A C39 Co2 172.9(7) . . ?
C3 C45 C22 144.5(6) . . ?
C3 C45 Co1 73.3(4) . . ?
C22 C45 Co1 137.2(4) . . ?
C3 C45 Co2 70.0(4) . . ?
C22 C45 Co2 125.0(6) . . ?
Co1 C45 Co2 78.5(2) . . ?
O2B C5A Co1 178.7(9) . . ?
O3B C1C Co2 178.2(8) . . ?

loop_
_geom_torsion_atom_site_label_1
_geom_torsion_atom_site_label_2
_geom_torsion_atom_site_label_3
_geom_torsion_atom_site_label_4
_geom_torsion
_geom_torsion_site_symmetry_1
_geom_torsion_site_symmetry_2
_geom_torsion_site_symmetry_3
_geom_torsion_site_symmetry_4
_geom_torsion_publ_flag
C17 C2 C3 C45 7.4(16) . . . . ?
C9 C2 C3 C45 -173.1(9) . . . . ?
C17 C2 C3 Co2 132.0(6) . . . . ?
C9 C2 C3 Co2 -48.5(11) . . . . ?
C17 C2 C3 Co1 -105.8(7) . . . . ?
C9 C2 C3 Co1 73.7(8) . . . . ?
C17 C2 C9 C12 -4.1(10) . . . . ?
C3 C2 C9 C12 176.3(8) . . . . ?
C16 C8 O2 C18 11.8(11) . . . . ?
C14 C8 O2 C18 -172.5(6) . . . . ?
C2 C9 C12 C15 2.1(12) . . . . ?
O2 C8 C14 C22 177.7(6) . . . . ?
C16 C8 C14 C22 -6.1(10) . . . . ?
C9 C12 C15 O1 -177.0(9) . . . . ?
C9 C12 C15 C35 -1.3(11) . . . . ?
O2 C8 C16 C30 178.9(8) . . . . ?
C14 C8 C16 C30 3.4(11) . . . . ?
C9 C2 C17 C35 5.9(11) . . . . ?
C3 C2 C17 C35 -174.6(8) . . . . ?
C12 C15 O1 C37 -1.7(12) . . . . ?
C35 C15 O1 C37 -177.3(7) . . . . ?
C8 C14 C22 C13 5.0(10) . . . . ?
C8 C14 C22 C45 -173.2(6) . . . . ?
C30 C13 C22 C14 -1.0(10) . . . . ?
C30 C13 C22 C45 177.2(6) . . . . ?
C33 O3 C30 C16 173.6(7) . . . . ?
C33 O3 C30 C13 -5.7(10) . . . . ?
C8 C16 C30 O3 -178.7(6) . . . . ?
C8 C16 C30 C13 0.5(12) . . . . ?
C22 C13 C30 O3 177.4(6) . . . . ?
C22 C13 C30 C16 -1.8(11) . . . . ?
C2 C17 C35 C15 -5.6(14) . . . . ?
O1 C15 C35 C17 179.2(8) . . . . ?
C12 C15 C35 C17 3.0(12) . . . . ?
C2 C3 C45 C22 20(2) . . . . ?
Co2 C3 C45 C22 -122.6(11) . . . . ?
Co1 C3 C45 C22 153.8(11) . . . . ?
C2 C3 C45 Co1 -134.2(12) . . . . ?
Co2 C3 C45 Co1 83.60(15) . . . . ?
C2 C3 C45 Co2 142.2(12) . . . . ?
Co1 C3 C45 Co2 -83.60(15) . . . . ?
C14 C22 C45 C3 -170.5(10) . . . . ?
C13 C22 C45 C3 11.3(14) . . . . ?
C14 C22 C45 Co1 -29.0(12) . . . . ?
C13 C22 C45 Co1 152.8(6) . . . . ?
C14 C22 C45 Co2 84.4(7) . . . . ?
C13 C22 C45 Co2 -93.8(8) . . . . ?

_refine_diff_density_max         0.242
_refine_diff_density_min         -0.201
_refine_diff_density_rms         0.042

_shelx_res_file                  
;
TITL naho27 100k dunkel rot-braun .2 .3 .1
    z1.res
    created by SHELXL-2018/3 at 12:10:03 on 25-Jan-2022
CELL 0.71073   8.3560   11.0504   13.4701   85.0386   72.3624   86.4803
ZERR 2   0.0025 0.0046  0.0049 0.015 0.02 0.025
LATT 1
SFAC  C   H   O   CO
UNIT   46   32   18   4
SIZE .1 .2 .3
REM red
LIST 4
OMIT -2 50
TEMP -173
ACTA

L.S. 4
BOND $H
CONF
FMAP 2
PLAN 20
WGHT    0.029900
FVAR       0.27948
CO1   4    0.391667    0.730184    0.600031    11.00000    0.06232    0.05764 =
         0.05065   -0.00998   -0.01069    0.01507
CO2   4    0.555685    0.798487    0.707435    11.00000    0.05505    0.05304 =
         0.06415   -0.01105   -0.00746    0.00267
C2    1    0.538663    0.514843    0.719049    11.00000    0.05212    0.05795 =
         0.04678   -0.00224   -0.02070    0.00168
C3    1    0.473919    0.635416    0.708800    11.00000    0.04364    0.05885 =
         0.04918   -0.00082   -0.00404    0.01130
O3    3    0.028230    0.619644    1.117719    11.00000    0.07756    0.10321 =
         0.05143    0.00078   -0.00436    0.00472
C8    1   -0.047825    0.852492    0.931616    11.00000    0.04158    0.07455 =
         0.06721   -0.00629   -0.00746    0.01081
C9    1    0.702827    0.478370    0.659514    11.00000    0.06049    0.04735 =
         0.04819   -0.00121    0.00083    0.01047
AFIX  43
H9    2    0.768419    0.535047    0.608645    11.00000   -1.20000
AFIX   0
O2    3   -0.148853    0.945030    0.916111    11.00000    0.06994    0.08207 =
         0.08632   -0.01300    0.00202    0.02938
C11   1    0.482464    0.952531    0.708821    11.00000    0.10060    0.08431 =
         0.11100    0.02506   -0.04311   -0.02597
C12   1    0.767914    0.367850    0.672421    11.00000    0.05871    0.06789 =
         0.05766   -0.00122   -0.00609    0.01732
AFIX  43
H12   2    0.879930    0.348693    0.632221    11.00000   -1.20000
AFIX   0
C13   1    0.184562    0.662714    0.936772    11.00000    0.05792    0.06146 =
         0.04970   -0.00463   -0.01684    0.00240
AFIX  43
H13   2    0.265094    0.598988    0.939519    11.00000   -1.20000
AFIX   0
C14   1    0.081418    0.822385    0.839385    11.00000    0.06268    0.05072 =
         0.05373   -0.01282   -0.01614    0.00077
AFIX  43
H14   2    0.086115    0.865453    0.774454    11.00000   -1.20000
AFIX   0
C15   1    0.678445    0.280242    0.742078    11.00000    0.07754    0.04778 =
         0.06325   -0.00362   -0.00820    0.01397
C16   1   -0.059749    0.780707    1.021586    11.00000    0.05677    0.09009 =
         0.05378   -0.00691   -0.00046   -0.01246
AFIX  43
H16   2   -0.148679    0.796641    1.082901    11.00000   -1.20000
AFIX   0
C17   1    0.448660    0.423227    0.786328    11.00000    0.05181    0.05413 =
         0.07897   -0.00776   -0.00256    0.00506
AFIX  43
H17   2    0.334234    0.439775    0.823482    11.00000   -1.20000
AFIX   0
C18   1   -0.270113    0.991637    1.007034    11.00000    0.06647    0.06150 =
         0.11442   -0.04178   -0.00060    0.02837
AFIX 137
H18A  2   -0.361102    0.934632    1.034765    11.00000   -1.50000
H18B  2   -0.316422    1.070609    0.987579    11.00000   -1.50000
H18C  2   -0.215115    1.001302    1.060467    11.00000   -1.50000
AFIX   0
O1    3    0.734328    0.168963    0.763804    11.00000    0.09403    0.05269 =
         0.10170    0.00249    0.00355    0.03239
C22   1    0.197315    0.732795    0.843954    11.00000    0.04411    0.06220 =
         0.05861   -0.00508   -0.01562   -0.00195
O5    3    0.672108    0.684741    0.411162    11.00000    0.10365    0.14443 =
         0.06850   -0.02771    0.00215    0.03739
C26   1    0.563547    0.700695    0.481327    11.00000    0.07499    0.12375 =
         0.06051    0.01108   -0.02020    0.01379
C28   1    0.236171    0.629593    0.593487    11.00000    0.06843    0.08040 =
         0.05206   -0.00839   -0.00580    0.00787
C30   1    0.052940    0.686865    1.025339    11.00000    0.05195    0.08013 =
         0.05438   -0.00112   -0.01022   -0.00218
C33   1    0.131733    0.513816    1.122323    11.00000    0.08942    0.08187 =
         0.07174    0.00381   -0.02863    0.00545
AFIX 137
H33A  2    0.127179    0.460452    1.068871    11.00000   -1.50000
H33B  2    0.091612    0.470795    1.191503    11.00000   -1.50000
H33C  2    0.247860    0.537144    1.109774    11.00000   -1.50000
AFIX   0
C35   1    0.515850    0.313589    0.800852    11.00000    0.06320    0.05595 =
         0.08016    0.00626    0.00618    0.00559
AFIX  43
H35   2    0.451888    0.256716    0.852311    11.00000   -1.20000
AFIX   0
C37   1    0.901249    0.135371    0.708248    11.00000    0.12543    0.09214 =
         0.09677    0.00214    0.01561    0.07294
AFIX 137
H37A  2    0.917866    0.150804    0.633119    11.00000   -1.50000
H37B  2    0.922435    0.048740    0.724154    11.00000   -1.50000
H37C  2    0.979253    0.183265    0.728926    11.00000   -1.50000
AFIX   0
C39   1    0.597252    0.772103    0.829488    11.00000    0.05867    0.06747 =
         0.08893   -0.01369   -0.02738    0.00011
C45   1    0.344789    0.710492    0.748865    11.00000    0.05475    0.04648 =
         0.05400   -0.00096   -0.02119   -0.00197
O1A   3    0.614326    0.744878    0.908837    11.00000    0.11695    0.12732 =
         0.09637   -0.02382   -0.05848   -0.00435
O2A   3    0.133254    0.566602    0.598394    11.00000    0.08918    0.09984 =
         0.09750   -0.01844   -0.02387   -0.01138
O2B   3    0.242175    0.961026    0.544061    11.00000    0.13449    0.08730 =
         0.12573    0.01933   -0.03114    0.03536
O3B   3    0.898195    0.798119    0.564152    11.00000    0.06714    0.10917 =
         0.13064    0.00243    0.01791    0.00532
C5A   1    0.299530    0.872377    0.566806    11.00000    0.08805    0.07243 =
         0.05650   -0.00553   -0.01468    0.00517
O1B   3    0.428958    1.049253    0.709223    11.00000    0.14983    0.06401 =
         0.13603   -0.01822   -0.03939    0.00803
C1C   1    0.767171    0.797356    0.617535    11.00000    0.06585    0.07497 =
         0.09099    0.01334   -0.01385   -0.00857
HKLF 4


REM  naho27 100k dunkel rot-braun .2 .3 .1
REM wR2 = 0.0894, GooF = S = 0.861, Restrained GooF = 0.861 for all data
REM R1 = 0.0416 for 1214 Fo > 4sig(Fo) and 0.0932 for all 2228 data
REM 310 parameters refined using 0 restraints

END

WGHT      0.0290      0.0000

REM Highest difference peak  0.242,  deepest hole -0.201,  1-sigma level  0.042
Q1    1   0.3722  0.6423  0.6616  11.00000  0.05    0.24
Q2    1   0.4184  0.8279  0.5592  11.00000  0.05    0.21
Q3    1   0.5218  0.7142  0.7640  11.00000  0.05    0.20
Q4    1   0.2078  0.6611  0.5014  11.00000  0.05    0.18
Q5    1   0.6983  0.8627  0.8049  11.00000  0.05    0.18
Q6    1   0.6019  0.8745  0.6433  11.00000  0.05    0.18
Q7    1   1.0035  0.2687  0.7393  11.00000  0.05    0.17
Q8    1   0.3886  0.8388  0.6846  11.00000  0.05    0.15
Q9    1   0.2911  0.8556  0.5234  11.00000  0.05    0.14
Q10   1   0.2735  0.7582  0.5181  11.00000  0.05    0.13
Q11   1  -0.1026  0.9078  0.8164  11.00000  0.05    0.13
Q12   1   0.7574  0.7591  0.8480  11.00000  0.05    0.13
Q13   1   0.4922  0.6723  0.9807  11.00000  0.05    0.13
Q14   1   0.5112  0.8225  0.6112  11.00000  0.05    0.13
Q15   1   0.4337  0.7203  0.6943  11.00000  0.05    0.13
Q16   1   0.4998  0.9122  0.8076  11.00000  0.05    0.13
Q17   1  -0.1306  0.9957  0.8211  11.00000  0.05    0.13
Q18   1   0.3588  0.7611  0.6379  11.00000  0.05    0.13
Q19   1   0.5882  0.6195  0.5425  11.00000  0.05    0.13
Q20   1   0.1026  0.5227  0.5949  11.00000  0.05    0.12
;
_shelx_res_checksum              43811

_shelx_hkl_file                  
;
   0   0   2  130.80    4.80   1
   0   0  -2  122.60    4.50   1
   0   0   3  296.50   10.70   1
   0   0  -3  297.50   10.60   1
   0   0   4   14.50    1.00   1
   0   0  -4   16.50    1.10   1
   0   0   5    2.10    0.80   1
   0   0  -5    1.80    0.80   1
   0   0   6  255.80   10.60   1
   0   0  -6  273.70   10.70   1
   0   0   7  206.50    8.90   1
   0   0  -7  250.30   10.40   1
   0   0   8    5.10    1.50   1
   0   0  -8    7.90    1.50   1
   0   0  -9   83.10    4.80   1
   0   0 -10   99.90    6.30   1
   0   0 -11    7.90    2.10   1
   0   0 -12   -1.00    2.30   1
   0   0 -13    1.40    2.50   1
   0   0 -14   -2.40    2.80   1
   0   1 -16    0.40    4.20   1
   0   1 -15   -1.30    3.40   1
   0   1 -14    3.50    3.10   1
   0   1 -13    1.30    2.50   1
   0   1 -12   20.80    3.30   1
   0   1 -11   19.80    2.70   1
   0   1 -10   43.60    3.80   1
   0   1  -9  109.30    6.40   1
   0   1  -8   79.50    4.80   1
   0  -1   8   73.70    4.70   1
   0   1  -7    6.50    1.30   1
   0  -1   7   10.00    1.40   1
   0   1  -6   16.50    1.60   1
   0  -1   6   14.60    1.50   1
   0   1  -5   26.20    1.80   1
   0  -1   5   22.70    1.60   1
   0   1  -4  123.90    5.50   1
   0  -1   4  154.90    6.10   1
   0   1  -3  515.00   19.30   1
   0  -1   3  527.00   18.10   1
   0   1  -2  176.90    7.10   1
   0  -1   2  154.60    5.70   1
   0   1  -1  757.70   25.90   1
   0  -1   1  742.00   25.60   1
   0   1   3  250.10    8.90   1
   0   1   4  224.20    8.10   1
   0  -1  -4  191.70    7.00   1
   0   1   5   65.50    3.00   1
   0  -1  -5   66.00    2.90   1
   0   1   6   32.20    2.00   1
   0  -1  -6   36.20    2.20   1
   0   1   7   80.50    3.80   1
   0  -1  -7   82.30    3.90   1
   0   1   8  306.40   13.30   1
   0  -1  -8  309.30   12.40   1
   0  -1  -9   92.80    5.10   1
   0  -1 -10   28.80    2.70   1
   0   2 -16    1.70    4.20   1
   0   2 -15    0.30    3.50   1
   0   2 -14   -0.40    3.10   1
   0   2 -13    7.10    2.80   1
   0   2 -12    2.50    2.40   1
   0   2 -11   13.30    2.60   1
   0   2 -10   21.00    2.60   1
   0   2  -9   53.40    4.00   1
   0   2  -8   10.80    1.70   1
   0  -2   8    9.80    1.70   1
   0   2  -7    2.10    1.30   1
   0  -2   7    0.20    1.20   1
   0   2  -6   -1.00    0.90   1
   0  -2   6    1.70    1.20   1
   0   2  -5   87.50    4.40   1
   0  -2   5  111.30    5.20   1
   0   2  -4    7.00    0.90   1
   0  -2   4    8.90    1.00   1
   0   2  -3   13.80    1.10   1
   0  -2   3   13.40    0.90   1
   0   2  -2   92.50    4.10   1
   0  -2   2   91.10    4.20   1
   0   2  -1  373.00   13.70   1
   0  -2   1  346.80   13.30   1
   0   2   4   19.20    1.30   1
   0   2   5   54.60    2.50   1
   0   2   6  260.50    9.80   1
   0   2   7  169.40    7.40   1
   0   2   8    6.90    1.50   1
   0   3 -15    2.00    3.80   1
   0   3 -14   -1.00    3.50   1
   0   3 -13    5.70    3.00   1
   0   3 -12   23.60    3.50   1
   0   3 -11   23.20    3.10   1
   0   3 -10    0.30    2.00   1
   0   3  -9   15.60    2.40   1
   0   3  -8    9.70    2.00   1
   0   3  -7    1.30    1.20   1
   0  -3   7    0.80    1.10   1
   0   3  -6    0.30    1.00   1
   0  -3   6    1.20    1.10   1
   0   3  -5  179.30    8.80   1
   0  -3   5  193.80    8.50   1
   0   3  -4    3.50    0.80   1
   0  -3   4    4.60    1.00   1
   0   3  -3    3.50    1.10   1
   0  -3   3    2.50    0.70   1
   0   3  -2  411.30   16.10   1
   0  -3   2  382.80   14.30   1
   0   3  -1  311.90   12.20   1
   0   3   6   36.80    2.40   1
   0   3   7   74.50    3.90   1
   0   4 -15    0.00    4.60   1
   0   4 -14    3.10    3.70   1
   0   4 -13    2.20    3.30   1
   0   4 -12    0.10    2.80   1
   0   4 -11    5.00    2.40   1
   0   4 -10   20.70    3.30   1
   0   4  -9    6.00    2.20   1
   0   4  -8    4.20    1.90   1
   0   4  -7    1.00    1.60   1
   0  -4   7   -1.60    1.50   1
   0   4  -6   22.10    2.40   1
   0  -4   6   17.80    1.90   1
   0   4  -5   16.70    1.80   1
   0  -4   5   19.50    1.70   1
   0   4  -4   37.00    2.80   1
   0  -4   4   39.40    2.40   1
   0   4  -3   66.20    3.70   1
   0  -4   3   66.70    3.80   1
   0   4  -2   75.60    4.00   1
   0   4  -1  153.20    6.70   1
   0   4   7  124.60    6.60   1
   0   5 -14    1.30    3.80   1
   0   5 -13   10.70    4.20   1
   0   5 -12   16.90    3.40   1
   0   5 -11    7.90    2.80   1
   0   5 -10    1.70    2.60   1
   0   5  -9    5.00    2.30   1
   0   5  -8   -1.10    1.90   1
   0   5  -7   -0.80    1.80   1
   0   5  -6   18.90    2.10   1
   0   5  -5   46.10    3.20   1
   0  -5   5   41.30    2.90   1
   0   5  -4    1.00    1.30   1
   0  -5   4    1.30    1.10   1
   0   5  -3  128.30    6.60   1
   0   5  -2  139.10    6.60   1
   0   5  -1  107.80    5.50   1
   0   6 -14    5.50    4.10   1
   0   6 -13    4.90    3.90   1
   0   6 -12    1.50    2.80   1
   0   6 -11    6.70    3.40   1
   0   6 -10   13.40    3.30   1
   0   6  -9    1.20    2.50   1
   0   6  -8    1.70    2.20   1
   0   6  -7   26.40    3.00   1
   0   6  -6   10.70    2.00   1
   0   6  -5    8.20    1.90   1
   0   6  -4  115.30    6.70   1
   0   6  -3   20.20    2.10   1
   0   6  -2   19.20    1.90   1
   0   6  -1  100.50    5.20   1
   0   7 -13    3.30    3.70   1
   0   7 -12    3.60    4.00   1
   0   7 -11    6.50    3.50   1
   0   7 -10    3.90    3.10   1
   0   7  -9   -0.80    2.30   1
   0   7  -8    5.80    2.70   1
   0   7  -7   -0.80    2.30   1
   0   7  -6   77.50    5.60   1
   0   7  -5  109.80    6.30   1
   0   7  -4   10.00    2.10   1
   0   7  -3   64.20    4.30   1
   0   7  -2   43.30    3.10   1
   0   7  -1    5.30    1.40   1
   0   8 -12    0.70    3.20   1
   0   8 -11   -2.50    3.80   1
   0   8 -10    1.30    3.40   1
   0   8  -9    1.70    3.20   1
   0   8  -8    1.30    2.90   1
   0   8  -7    2.30    2.70   1
   0   8  -6    9.00    2.70   1
   0   8  -5   -0.90    2.20   1
   0   8  -4   80.30    5.30   1
   0   8  -3   50.00    4.10   1
   0   8  -2    3.80    2.10   1
   0   8  -1    6.30    1.50   1
   0   9 -12   -0.50    4.30   1
   0   9 -11   -1.00    4.10   1
   0   9 -10    0.60    3.80   1
   0   9  -9    2.30    3.40   1
   0   9  -8    2.60    3.40   1
   0   9  -7   -1.10    2.90   1
   0   9  -6   41.60    4.30   1
   0   9  -5   -2.60    2.60   1
   0   9  -4    3.50    2.50   1
   0   9  -3   19.80    2.90   1
   0   9  -1   -0.20    1.80   1
   0   9   0   26.30    2.90   1
   0  10 -10    0.70    4.30   1
   0  10  -9   -0.50    3.20   1
   0  10  -8    1.90    3.80   1
   0  10  -7    8.50    3.20   1
   0  10  -6   -1.40    3.20   1
   0  10  -5    1.90    3.20   1
   0  10  -4   17.30    3.50   1
   0  10  -3    0.10    2.20   1
   0  10  -2    1.30    2.20   1
   0  10  -1    3.30    2.20   1
   0  10   0    2.10    2.80   1
   0  11  -9    4.50    4.60   1
   0  11  -8    4.10    3.50   1
   0  11  -7    1.00    3.90   1
   0  11  -6    3.90    3.00   1
   0  11  -5   10.70    3.80   1
   0  11  -4   -0.80    2.70   1
   0  11  -3    4.50    3.20   1
   0  11  -2    4.50    2.70   1
   0  11  -1   -2.50    2.90   1
   0  11   0    4.20    2.70   1
   0  11   1   16.90    3.60   1
   0  12  -7    2.20    4.50   1
   0  12  -6   -6.40    4.00   1
   0  12  -5    0.80    3.30   1
   0  12  -4    2.50    3.70   1
   0  12  -3   -1.00    3.50   1
   0  12  -2   -1.40    3.00   1
   0  12  -1   17.40    4.00   1
   0  12   0    6.40    3.70   1
   0  12   1    0.60    3.60   1
   0  13  -5   -1.60    4.30   1
   0  13  -4    3.70    4.30   1
   0  13  -3    2.10    3.40   1
   0  13  -2    3.10    3.50   1
   0  13  -1    2.10    3.20   1
   0  13   0    7.10    3.70   1
   0  13   1    3.40    3.50   1
   0  13   2    2.10    4.10   1
   0  14  -2    1.10    4.50   1
   0  14  -1   -0.80    4.30   1
   0  14   0    0.90    4.30   1
   0  14   1    0.70    3.50   1
   0  14   2    3.60    4.90   1
   0  14   3    2.40    3.60   1
  -1  14   2    5.00    3.50   1
  -1  14   1    2.00    4.30   1
  -1  14   0   -0.80    3.90   1
  -1  14  -1    0.20    3.40   1
  -1  13   1    0.20    4.10   1
  -1  13   0    5.60    4.30   1
  -1  13  -1   -0.70    3.90   1
  -1  13  -2   -2.10    4.00   1
  -1  13  -3    0.30    4.20   1
  -1  13  -4   -0.30    3.70   1
  -1  13  -5    1.30    4.10   1
  -1  12   0    0.00    3.60   1
  -1  12  -1    0.30    3.40   1
  -1  12  -3   -1.20    3.60   1
  -1  12  -4    1.80    3.20   1
  -1  12  -5   13.90    4.50   1
  -1  12  -6    1.20    3.20   1
  -1  12  -7   -1.20    4.20   1
  -1  12  -8   -0.20    3.80   1
  -1  11   0   -0.50    3.00   1
  -1  11  -1    1.10    3.10   1
  -1  11  -2    2.20    2.50   1
  -1  11  -3    4.30    3.20   1
  -1  11  -4   -0.10    3.30   1
  -1  11  -5    2.90    2.80   1
  -1  11  -6   13.40    3.80   1
  -1  11  -7    0.30    3.80   1
  -1  11  -8   -0.30    3.20   1
  -1  11  -9   -3.60    4.40   1
  -1  10  -1    2.10    2.60   1
  -1  10  -2   -0.80    2.50   1
  -1  10  -3    1.70    2.80   1
  -1  10  -4   15.70    3.30   1
  -1  10  -5   23.60    3.70   1
  -1  10  -6    2.50    3.10   1
  -1  10  -7    3.20    3.30   1
  -1  10  -8    8.80    3.80   1
  -1  10  -9   -0.30    3.90   1
  -1  10 -10    4.50    4.00   1
  -1  10 -11    0.00    4.10   1
  -1   9  -2   14.00    2.80   1
  -1   9  -3    6.90    2.00   1
  -1   9  -4   46.50    4.20   1
  -1   9  -5   20.50    3.10   1
  -1   9  -6   11.40    2.50   1
  -1   9  -7    1.90    2.80   1
  -1   9  -8   -2.90    3.10   1
  -1   9  -9   -0.70    2.90   1
  -1   9 -10    0.30    3.50   1
  -1   9 -11    0.40    3.60   1
  -1   9 -12    1.60    3.80   1
  -1   8  -2    6.20    2.10   1
  -1   8  -3    5.10    2.00   1
  -1   8  -4   28.40    3.00   1
  -1   8  -5   21.40    3.00   1
  -1   8  -6    0.90    2.30   1
  -1   8  -7   -0.60    2.40   1
  -1   8  -8    0.20    2.60   1
  -1   8  -9    2.40    2.80   1
  -1   8 -10   -0.50    3.00   1
  -1   8 -11    4.40    3.50   1
  -1   8 -12   -0.40    3.70   1
  -1   7  -2  110.50    6.00   1
  -1   7  -3  310.90   14.30   1
  -1   7  -4   15.60    2.20   1
  -1   7  -5   71.30    4.80   1
  -1   7  -6   11.30    2.20   1
  -1   7  -7    5.50    2.20   1
  -1   7  -8    3.80    2.50   1
  -1   7  -9   25.50    3.50   1
  -1   7 -10    6.30    2.80   1
  -1   7 -11    0.90    3.10   1
  -1   7 -12    9.00    3.60   1
  -1   7 -13    5.40    4.40   1
  -1   6  -2    6.40    1.40   1
  -1   6  -3  100.90    5.30   1
  -1   6  -4   77.30    4.80   1
  -1   6  -5   37.30    3.00   1
  -1   6  -6   -0.50    1.30   1
  -1   6  -7    1.00    1.50   1
  -1   6  -8    2.10    2.30   1
  -1   6  -9   28.80    5.90   1
  -1   6 -10    1.90    2.70   1
  -1   6 -11   16.90    3.30   1
  -1   6 -12   -1.20    2.90   1
  -1   6 -13    2.10    3.40   1
  -1   6 -14   -2.00    3.60   1
  -1   5  -2  165.20    7.70   1
  -1   5  -3  121.80    5.80   1
  -1   5  -4    9.90    1.50   1
   1  -5   5    5.30    1.20   1
  -1   5  -5    6.20    1.30   1
   1  -5   6   30.30    2.40   1
  -1   5  -6   36.60    3.10   1
   1  -5   7   -0.40    1.20   1
  -1   5  -7    1.40    1.40   1
  -1   5  -8   17.70    2.50   1
  -1   5  -9   25.40    2.90   1
  -1   5 -10    1.70    3.90   1
  -1   5 -11    1.70    2.50   1
  -1   5 -12   23.20    3.90   1
  -1   5 -13    2.80    3.10   1
  -1   5 -14   -1.30    3.50   1
  -1   5 -15   -3.60    3.50   1
  -1   4   6  143.60    6.70   1
  -1   4  -2    2.00    0.90   1
  -1   4  -3  244.80   10.80   1
   1  -4   4   94.00    4.60   1
  -1   4  -4   96.00    5.00   1
   1  -4   5    2.60    0.80   1
  -1   4  -5    1.90    1.00   1
   1  -4   6    0.40    1.10   1
  -1   4  -6    0.10    1.30   1
   1  -4   7    7.90    1.40   1
  -1   4  -7    6.10    1.60   1
   1  -4   8    4.40    1.50   1
  -1   4  -8    5.30    1.70   1
  -1   4  -9   25.40    2.70   1
  -1   4 -10   34.40    4.00   1
  -1   4 -11   18.00    3.00   1
  -1   4 -12    1.00    2.40   1
  -1   4 -13    2.10    3.10   1
  -1   4 -14    5.40    3.10   1
  -1   4 -15    2.50    4.30   1
  -1   3   6   22.60    2.00   1
  -1   3   5  138.80    6.10   1
  -1   3  -2  609.50   22.40   1
   1  -3   3  183.00    8.00   1
  -1   3  -3  172.90    7.80   1
   1  -3   4   20.90    1.40   1
  -1   3  -4   17.20    1.50   1
   1  -3   5   25.10    1.70   1
  -1   3  -5   19.10    1.60   1
   1  -3   6   12.30    1.40   1
  -1   3  -6   11.20    1.30   1
   1  -3   7   22.60    2.00   1
  -1   3  -7   23.70    2.20   1
   1  -3   8   97.30    5.50   1
  -1   3  -8  100.80    5.50   1
  -1   3  -9   53.20    4.10   1
  -1   3 -10   -0.10    1.70   1
  -1   3 -11   11.40    2.50   1
  -1   3 -12   20.70    3.10   1
  -1   3 -13    3.70    2.60   1
  -1   3 -14   -2.40    2.90   1
  -1   3 -15    3.20    3.90   1
  -1   2   7    4.20    1.40   1
  -1   2   6   33.70    2.20   1
  -1   2   5   43.90    2.30   1
  -1   2   4  329.20   12.20   1
  -1   2   3   92.70    4.00   1
  -1   2  -2   28.60    1.70   1
   1  -2   3   84.40    3.80   1
  -1   2  -3   68.70    3.20   1
   1  -2   4  158.10    6.60   1
  -1   2  -4  138.70    6.10   1
   1  -2   5    2.80    0.80   1
  -1   2  -5    1.80    0.70   1
   1  -2   6  186.90    7.90   1
  -1   2  -6  175.10    8.50   1
   1  -2   7    8.50    1.20   1
  -1   2  -7    9.10    1.30   1
   1  -2   8   12.90    1.60   1
  -1   2  -8   12.40    1.60   1
   1  -2   9   18.80    2.00   1
  -1   2  -9   18.20    2.10   1
  -1   2 -10   68.20    4.50   1
  -1   2 -11   11.40    2.40   1
  -1   2 -12    5.30    2.50   1
  -1   2 -13   -2.80    2.80   1
  -1   2 -14    1.30    2.60   1
  -1   2 -15   -1.50    3.30   1
   1  -1 -11   96.50    6.40   1
   1  -1 -10    2.80    2.00   1
   1  -1  -9   32.90    3.00   1
   1  -1  -8   70.70    4.30   1
   1  -1  -7  181.50    7.80   1
  -1   1   7  161.50    7.20   1
   1  -1  -6    2.80    1.20   1
  -1   1   6    1.80    1.00   1
   1  -1  -5    1.90    1.00   1
  -1   1   5    0.40    0.90   1
   1  -1  -4  280.90   10.70   1
  -1   1   4  250.40    9.30   1
   1  -1  -3    9.80    0.90   1
  -1   1   3    9.40    0.90   1
   1  -1  -2   53.10    2.30   1
  -1   1   2   53.60    2.20   1
  -1   1   1  613.30   20.30   1
   1  -1   2  348.10   12.40   1
  -1   1  -2  345.10   12.40   1
   1  -1   3   16.30    0.90   1
  -1   1  -3   13.90    0.90   1
   1  -1   4   70.70    2.90   1
  -1   1  -4   72.40    3.30   1
   1  -1   5   84.40    3.60   1
  -1   1  -5   87.80    4.20   1
   1  -1   6   20.30    1.40   1
  -1   1  -6   19.90    1.40   1
   1  -1   7   19.00    1.50   1
  -1   1  -7   18.40    1.50   1
   1  -1   8  335.00   13.90   1
  -1   1  -8  318.80   14.20   1
   1  -1   9   66.20    4.10   1
  -1   1  -9   75.90    4.50   1
  -1   1 -10    2.70    1.60   1
  -1   1 -11    6.40    1.90   1
  -1   1 -12    1.50    2.20   1
  -1   1 -13   -0.80    2.20   1
  -1   1 -14   -0.50    3.20   1
  -1   1 -15    2.60    3.10   1
   1   0 -14    0.90    3.20   1
   1   0 -13    6.70    3.10   1
   1   0 -12   18.50    3.20   1
   1   0 -11    0.70    2.50   1
   1   0 -10   67.80    4.90   1
   1   0  -9   81.40    5.30   1
   1   0  -8   21.30    2.20   1
   1   0  -7   17.90    1.90   1
  -1   0   7   14.20    1.60   1
   1   0  -6    1.80    1.00   1
  -1   0   6    4.40    1.20   1
   1   0  -5    1.90    1.00   1
  -1   0   5    0.10    0.90   1
   1   0  -4  105.90    4.50   1
  -1   0   4  110.40    4.90   1
   1   0  -3  797.70   27.10   1
  -1   0   3  772.60   26.60   1
   1   0  -2 1548.50   50.60   1
  -1   0   2 1680.00   53.90   1
   1   0  -1  994.00   32.60   1
  -1   0   1 1004.20   33.20   1
   1   0   0  662.10   21.70   1
  -1   0   0  642.50   21.10   1
   1   0   1  376.10   11.60   1
   1   0   2  295.40    9.60   1
  -1   0  -2  294.40    9.60   1
   1   0   3   57.90    2.30   1
  -1   0  -3   60.50    2.40   1
   1   0   4 1068.40   34.90   1
  -1   0  -4 1042.90   34.70   1
   1   0   5   91.20    3.70   1
  -1   0  -5  108.30    4.30   1
   1   0   6  130.60    5.30   1
  -1   0  -6  142.00    5.80   1
   1   0   7  110.40    5.20   1
  -1   0  -7  131.30    5.60   1
   1   0   8  144.30    6.60   1
  -1   0  -8  151.30    6.40   1
   1   0   9   42.60    2.90   1
  -1   0  -9   46.80    3.10   1
  -1   0 -10   72.10    4.40   1
  -1   0 -11    1.80    1.70   1
  -1   0 -12   12.60    5.50   1
  -1   0 -13    1.00    2.30   1
   1   1 -15    0.00    3.90   1
   1   1 -14    0.90    4.00   1
   1   1 -13   -0.90    2.90   1
   1   1 -12    3.70    2.70   1
   1   1 -11   54.00    4.80   1
   1   1 -10    5.70    1.80   1
   1   1  -9    1.30    1.70   1
   1   1  -8   29.40    2.40   1
   1   1  -7   13.00    1.50   1
  -1  -1   7   14.10    1.80   1
   1   1  -6   15.40    1.70   1
  -1  -1   6   13.80    1.60   1
   1   1  -5  187.00    8.20   1
  -1  -1   5  200.00    8.90   1
   1   1  -4  170.00    7.60   1
  -1  -1   4  187.00    7.80   1
   1   1  -3    0.50    0.50   1
  -1  -1   3    0.90    0.70   1
   1   1  -2   52.10    2.60   1
  -1  -1   2   54.10    2.50   1
   1   1  -1  474.30   17.70   1
  -1  -1   1  476.90   16.80   1
   1   1   0  208.20    7.80   1
  -1  -1   0  202.50    7.70   1
   1   1   4  339.90   11.70   1
   1   1   5  117.90    4.40   1
   1   1   6  316.80   11.60   1
   1   1   7   12.40    1.30   1
   1   1   8   98.40    4.60   1
   1   1   9   16.90    1.90   1
   1   2 -15    0.70    4.10   1
   1   2 -14    1.20    3.60   1
   1   2 -13   10.70    3.50   1
   1   2 -12    3.40    2.80   1
   1   2 -11    7.10    2.80   1
   1   2 -10   37.10    3.60   1
   1   2  -9    2.00    1.90   1
   1   2  -8    1.20    1.60   1
   1   2  -7   15.20    1.80   1
  -1  -2   7   18.60    2.10   1
   1   2  -6   -0.80    0.90   1
  -1  -2   6    0.70    1.00   1
   1   2  -5   22.30    1.80   1
  -1  -2   5   21.20    1.60   1
   1   2  -4   16.50    1.50   1
  -1  -2   4   15.80    1.20   1
   1   2  -3   90.60    4.60   1
  -1  -2   3   86.50    4.10   1
   1   2  -2   10.00    1.00   1
  -1  -2   2   10.30    0.90   1
   1   2  -1  263.30   10.30   1
  -1  -2   1  256.80   10.30   1
   1   2   0   26.70    1.50   1
  -1  -2   0   23.80    1.30   1
   1   2   5   96.00    4.10   1
   1   2   6  207.20    7.50   1
   1   2   7  132.00    5.20   1
   1   2   8    1.50    1.20   1
   1   2   9   19.80    2.00   1
   1   3 -15    1.40    4.90   1
   1   3 -14    9.10    3.80   1
   1   3 -13   -1.30    3.30   1
   1   3 -12   12.10    3.30   1
   1   3 -11    9.70    3.00   1
   1   3 -10   -0.90    2.10   1
   1   3  -9   -1.10    1.50   1
   1   3  -8    2.20    1.80   1
   1   3  -7    9.50    1.70   1
   1   3  -6   93.00    5.40   1
  -1  -3   6   95.80    5.20   1
   1   3  -5  159.40    8.40   1
  -1  -3   5  179.30    8.30   1
   1   3  -4   35.60    2.60   1
  -1  -3   4   42.80    2.70   1
   1   3  -3   60.70    3.70   1
  -1  -3   3   72.30    3.50   1
   1   3  -2    0.70    0.70   1
  -1  -3   2    0.60    0.80   1
   1   3  -1   10.40    1.10   1
  -1  -3   1   12.00    1.10   1
   1   3   0    3.70    0.80   1
   1   3   7   25.10    1.90   1
   1   3   8   74.40    3.80   1
   1   4 -15   -2.60    4.40   1
   1   4 -14   -0.30    4.00   1
   1   4 -13    5.70    3.80   1
   1   4 -12    5.80    3.10   1
   1   4 -11    2.00    2.80   1
   1   4 -10   14.00    3.00   1
   1   4  -9    1.70    2.10   1
   1   4  -8    5.00    1.70   1
   1   4  -7   19.70    2.50   1
   1   4  -6   31.00    2.70   1
   1   4  -5   11.50    1.70   1
  -1  -4   5   15.40    1.70   1
   1   4  -4  301.60   14.10   1
  -1  -4   4  320.00   13.70   1
   1   4  -3   92.00    5.50   1
  -1  -4   3  102.10    4.60   1
   1   4  -2   58.70    3.20   1
  -1  -4   2   55.00    3.00   1
   1   4  -1   33.70    2.30   1
   1   4   0  119.20    5.80   1
   1   4   8   -1.80    1.30   1
   1   5 -14    1.30    3.90   1
   1   5 -13    2.80    3.70   1
   1   5 -12    6.20    3.70   1
   1   5 -11    3.80    3.00   1
   1   5 -10    0.90    2.30   1
   1   5  -9   -2.30    2.10   1
   1   5  -8   19.20    2.80   1
   1   5  -7    0.70    1.60   1
   1   5  -6   48.70    3.50   1
   1   5  -5  147.30    7.40   1
   1   5  -4   61.00    4.50   1
  -1  -5   4   62.30    3.40   1
   1   5  -3   99.90    5.30   1
  -1  -5   3   93.50    5.50   1
   1   5  -2   38.30    2.70   1
   1   5  -1   57.40    3.30   1
   1   5   0    0.10    1.10   1
   1   6 -13    4.10    4.10   1
   1   6 -12    3.90    3.70   1
   1   6 -11    5.70    3.50   1
   1   6 -10   -1.00    3.10   1
   1   6  -9    4.20    2.90   1
   1   6  -8    0.20    2.30   1
   1   6  -7   65.60    4.90   1
   1   6  -6   39.10    3.50   1
   1   6  -5    4.60    1.70   1
   1   6  -4  106.00    6.20   1
   1   6  -3    5.30    1.60   1
   1   6  -2    0.20    1.30   1
   1   6  -1    2.70    1.40   1
   1   6   0   25.50    2.00   1
   1   7 -13    0.30    3.70   1
   1   7 -12    0.40    4.00   1
   1   7 -11    1.50    3.80   1
   1   7 -10    2.00    3.40   1
   1   7  -9    0.40    2.50   1
   1   7  -8   21.50    3.30   1
   1   7  -7   -0.90    2.10   1
   1   7  -6   48.20    4.10   1
   1   7  -5   55.10    4.60   1
   1   7  -4    9.10    1.80   1
   1   7  -3   21.50    2.60   1
   1   7  -2    5.80    1.80   1
   1   7  -1    0.40    1.60   1
   1   7   0    2.70    1.60   1
   1   8 -12   -0.90    4.50   1
   1   8 -11   -2.00    4.20   1
   1   8 -10    1.80    3.70   1
   1   8  -9    0.70    3.30   1
   1   8  -8    1.90    2.40   1
   1   8  -7   34.90    4.00   1
   1   8  -6   15.00    3.00   1
   1   8  -5    7.60    2.40   1
   1   8  -4   57.10    4.40   1
   1   8  -3   25.90    3.00   1
   1   8  -2    7.60    1.80   1
   1   8  -1    3.30    1.90   1
   1   8   0   51.00    3.80   1
   1   8   1   20.70    2.20   1
   1   9 -11    0.80    3.80   1
   1   9 -10    0.90    3.20   1
   1   9  -9    3.40    3.10   1
   1   9  -8    6.80    3.60   1
   1   9  -7    6.90    3.30   1
   1   9  -6    8.50    3.20   1
   1   9  -5    2.60    2.20   1
   1   9  -4    1.00    2.10   1
   1   9  -3    3.50    2.20   1
   1   9  -2    1.00    1.90   1
   1   9  -1   21.00    2.70   1
   1   9   0   36.00    3.60   1
   1   9   1   56.90    4.50   1
   1  10 -10   -2.00    3.70   1
   1  10  -9    1.30    3.40   1
   1  10  -8    7.30    4.30   1
   1  10  -7    5.80    3.70   1
   1  10  -6    0.70    2.60   1
   1  10  -5    1.70    3.10   1
   1  10  -4    2.80    2.40   1
   1  10  -3    0.00    2.70   1
   1  10  -2   -0.90    2.60   1
   1  10  -1   13.00    2.70   1
   1  10   0   38.40    3.80   1
   1  10   1   13.80    8.00   1
   1  11  -9    4.50    4.70   1
   1  11  -8    5.00    3.90   1
   1  11  -7   -4.30    3.40   1
   1  11  -6    6.00    3.80   1
   1  11  -5   -0.90    3.70   1
   1  11  -4    0.20    3.10   1
   1  11  -3    1.90    3.30   1
   1  11  -2   -0.30    2.50   1
   1  11  -1    6.60    3.20   1
   1  11   0    6.10    3.00   1
   1  11   1   21.30    3.30   1
   1  11   2    3.00    2.90   1
   1  12  -7   -4.20    4.50   1
   1  12  -6   -0.10    4.30   1
   1  12  -5    1.50    4.30   1
   1  12  -4   -5.50    3.90   1
   1  12  -3   -0.20    3.10   1
   1  12  -2    3.30    3.10   1
   1  12  -1    6.70    3.60   1
   1  12   0   10.60    3.80   1
   1  12   1    3.30    3.60   1
   1  12   2   13.90    3.80   1
   1  12   3    0.00    2.70   1
   1  13  -5   -2.80    4.60   1
   1  13  -4   -1.50    4.20   1
   1  13  -3    2.90    4.40   1
   1  13  -2   -1.40    4.20   1
   1  13  -1    0.70    4.20   1
   1  13   0    3.20    3.40   1
   1  13   1    3.20    3.30   1
   1  13   3    1.80    4.00   1
   1  14  -1    1.10    3.90   1
   1  14   1    1.40    4.50   1
   1  14   2    2.00    4.10   1
   1  14   3   -1.50    4.40   1
  -2  13   0   -0.70    3.90   1
  -2  13  -1   -0.60    3.90   1
  -2  13  -2   -2.40    3.80   1
  -2  13  -3    1.20    4.10   1
  -2  13  -4    4.30    3.70   1
  -2  13  -5   -1.70    4.20   1
  -2  12  -1   -2.00    3.50   1
  -2  12  -2   -0.90    3.50   1
  -2  12  -3    2.30    3.90   1
  -2  12  -4    4.00    3.70   1
  -2  12  -5    8.20    3.80   1
  -2  12  -6    0.50    3.90   1
  -2  12  -7    0.70    4.00   1
  -2  12  -8   -0.90    4.70   1
  -2  11  -1    0.20    3.10   1
  -2  11  -2    7.10    3.20   1
  -2  11  -3   19.90    3.40   1
  -2  11  -4    5.80    2.90   1
  -2  11  -5    4.20    3.40   1
  -2  11  -6   10.50    3.80   1
  -2  11  -7   -3.30    3.60   1
  -2  11  -8   -4.10    3.80   1
  -2  11  -9    5.40    4.40   1
  -2  10  -2    4.60    2.80   1
  -2  10  -3    6.90    2.90   1
  -2  10  -4   30.80    6.50   1
  -2  10  -5   17.80    3.50   1
  -2  10  -6    1.90    3.10   1
  -2  10  -7   -2.60    3.00   1
  -2  10  -8   -0.60    3.40   1
  -2  10  -9    2.40    3.80   1
  -2  10 -10    5.60    4.00   1
  -2  10 -11    5.30    3.90   1
  -2   9  -2   20.50    2.90   1
  -2   9  -3   26.10    3.30   1
  -2   9  -4    0.90    4.00   1
  -2   9  -5    0.10    2.40   1
  -2   9  -6   12.70    2.90   1
  -2   9  -7    0.00    2.60   1
  -2   9  -8    1.00    3.00   1
  -2   9  -9    2.80    3.80   1
  -2   9 -10    1.60    3.40   1
  -2   9 -11    0.90    3.40   1
  -2   9 -12    1.50    3.70   1
  -2   8  -2   28.90    2.90   1
  -2   8  -3    5.80    2.00   1
  -2   8  -4   16.70    2.50   1
  -2   8  -5    7.70    2.40   1
  -2   8  -6    3.90    2.40   1
  -2   8  -7    1.00    1.80   1
  -2   8  -8   -0.30    2.50   1
  -2   8  -9   -1.00    2.90   1
  -2   8 -10    7.70    3.30   1
  -2   8 -11    5.70    3.10   1
  -2   8 -12   -0.70    3.40   1
  -2   8 -13   -1.20    3.70   1
  -2   7  -3   67.90    4.80   1
  -2   7  -4    2.70    1.80   1
  -2   7  -5   -1.40    1.70   1
  -2   7  -6   -0.20    2.00   1
  -2   7  -7   59.40    4.50   1
  -2   7  -8    5.80    2.30   1
  -2   7  -9   26.90    3.30   1
  -2   7 -10    2.20    2.50   1
  -2   7 -11   -0.30    2.40   1
  -2   7 -12   10.00    3.30   1
  -2   7 -13    5.10    3.50   1
  -2   6  -3  123.50    6.10   1
  -2   6  -4   16.60    2.00   1
  -2   6  -5    9.10    2.00   1
  -2   6  -6    5.00    1.70   1
  -2   6  -7   -0.60    1.80   1
  -2   6  -8    9.30    2.20   1
  -2   6  -9    6.20    2.30   1
  -2   6 -10    5.80    2.60   1
  -2   6 -11   11.00    2.90   1
  -2   6 -12    2.40    2.90   1
  -2   6 -13    1.90    3.10   1
  -2   6 -14    3.60    3.40   1
  -2   5  -3  129.40    6.10   1
  -2   5  -4    9.70    1.40   1
  -2   5  -5    5.50    1.30   1
  -2   5  -6   15.40    2.00   1
   2  -5   7   -0.20    1.10   1
  -2   5  -7   -0.80    1.60   1
   2  -5   8   36.20    3.30   1
  -2   5  -8   50.10    4.10   1
  -2   5  -9   35.60    3.40   1
  -2   5 -10    5.60    2.30   1
  -2   5 -11    4.70    2.40   1
  -2   5 -12    1.30    2.70   1
  -2   5 -13    0.60    3.00   1
  -2   5 -14    1.40    3.80   1
  -2   4   5    8.00    1.70   1
  -2   4   4   17.30    1.90   1
  -2   4  -3    1.00    0.90   1
  -2   4  -4    9.00    1.10   1
  -2   4  -5   13.20    1.50   1
   2  -4   6   30.30    2.00   1
  -2   4  -6   31.90    2.40   1
   2  -4   7   45.60    3.00   1
  -2   4  -7   52.00    3.30   1
   2  -4   8   21.40    2.00   1
  -2   4  -8   23.00    2.40   1
   2  -4   9   11.90    2.20   1
  -2   4  -9   14.40    2.40   1
  -2   4 -10   37.90    3.80   1
  -2   4 -11   10.60    2.40   1
  -2   4 -12    6.90    2.30   1
  -2   4 -13   -0.90    2.50   1
  -2   4 -14   -1.10    3.30   1
  -2   3   5   30.70    2.40   1
  -2   3   4    6.00    1.30   1
  -2   3   3   78.10    3.70   1
  -2   3  -3   91.90    4.30   1
  -2   3  -4    0.20    0.70   1
   2  -3   5  165.10    7.00   1
  -2   3  -5  159.80    7.80   1
   2  -3   6  175.70    7.80   1
  -2   3  -6  172.00    7.70   1
   2  -3   7    5.70    1.00   1
  -2   3  -7    5.80    1.20   1
   2  -3   8   61.20    3.50   1
  -2   3  -8   60.70    3.50   1
   2  -3   9   88.60    5.10   1
  -2   3  -9   86.10    5.10   1
  -2   3 -10    6.70    1.70   1
  -2   3 -11    0.90    2.20   1
  -2   3 -12   -0.50    1.90   1
  -2   3 -13    0.10    2.30   1
  -2   3 -14    6.40    2.60   1
  -2   3 -15    9.90    3.70   1
  -2   2   6  216.50    9.60   1
  -2   2   5    2.00    1.20   1
  -2   2   4   51.40    2.80   1
  -2   2   3  446.60   16.20   1
  -2   2   2  371.70   13.40   1
  -2   2  -3   11.40    0.90   1
   2  -2   4  398.50   14.80   1
  -2   2  -4  349.90   13.60   1
   2  -2   5   98.90    4.60   1
  -2   2  -5   77.40    3.80   1
   2  -2   6   13.80    1.20   1
  -2   2  -6   10.70    1.10   1
   2  -2   7  251.50   11.00   1
  -2   2  -7  226.30    9.90   1
   2  -2   8   49.60    3.10   1
  -2   2  -8   49.30    3.00   1
   2  -2   9    4.90    1.30   1
  -2   2  -9    4.70    1.30   1
   2  -2  10    7.40    1.50   1
  -2   2 -10    8.70    1.70   1
  -2   2 -11    1.60    1.90   1
  -2   2 -12    7.00    2.20   1
  -2   2 -13    4.90    2.20   1
  -2   2 -14    3.30    2.60   1
  -2   2 -15    0.00    3.10   1
   2  -1 -11   23.40    3.60   1
   2  -1 -10   -0.20    2.30   1
   2  -1  -9    0.20    2.00   1
   2  -1  -8   10.50    2.10   1
   2  -1  -7    0.90    1.50   1
   2  -1  -6    3.80    1.40   1
  -2   1   6    6.10    1.50   1
   2  -1  -5  120.00    5.90   1
  -2   1   5  102.70    4.90   1
   2  -1  -4  123.10    5.30   1
  -2   1   4  134.40    5.50   1
   2  -1  -3  512.10   17.90   1
  -2   1   3  535.80   18.70   1
   2  -1  -2   70.40    3.10   1
  -2   1   2   68.90    2.90   1
   2  -1  -1  553.50   18.40   1
  -2   1   1  540.30   18.50   1
  -2   1   0   31.30    1.40   1
  -2   1  -3    6.80    0.50   1
   2  -1   4   23.40    1.20   1
  -2   1  -4   19.10    1.10   1
   2  -1   5   95.10    3.90   1
  -2   1  -5   85.20    3.50   1
   2  -1   6  282.80   10.70   1
  -2   1  -6  262.80   10.20   1
   2  -1   7    8.00    1.40   1
  -2   1  -7    6.30    1.10   1
   2  -1   8   49.00    2.90   1
  -2   1  -8   48.00    2.80   1
   2  -1   9   36.90    2.80   1
  -2   1  -9   40.80    2.90   1
   2  -1  10   -0.40    1.20   1
  -2   1 -10    1.20    1.50   1
  -2   1 -11    0.30    1.40   1
  -2   1 -12    2.70    2.10   1
  -2   1 -13    1.60    2.50   1
  -2   1 -14    2.90    2.70   1
   2   0 -14    0.10    4.00   1
   2   0 -13    7.10    3.60   1
   2   0 -12   32.30    4.30   1
   2   0 -11    1.70    2.60   1
   2   0 -10   58.90    4.80   1
   2   0  -9   31.20    3.00   1
   2   0  -8    1.50    1.70   1
   2   0  -7    1.80    1.50   1
   2   0  -6   44.90    3.10   1
  -2   0   6   45.40    3.30   1
   2   0  -5   42.90    2.70   1
  -2   0   5   38.80    2.50   1
   2   0  -4    6.60    1.10   1
  -2   0   4    6.40    0.90   1
   2   0  -3  438.10   15.90   1
  -2   0   3  434.60   16.80   1
   2   0  -2  693.40   24.20   1
  -2   0   2  723.70   25.20   1
   2   0  -1  103.40    3.90   1
  -2   0   1  107.20    4.00   1
   2   0   0  104.60    4.00   1
  -2   0   0  104.50    3.90   1
   2   0   1    5.60    0.40   1
  -2   0  -1    5.80    0.40   1
   2   0   2    4.30    0.20   1
   2   0   3  169.50    5.50   1
   2   0   4  323.80   10.80   1
   2   0   5  295.80   10.20   1
  -2   0  -5  343.20   11.70   1
   2   0   6    7.80    1.10   1
  -2   0  -6   13.70    1.20   1
   2   0   7  267.40   10.40   1
  -2   0  -7  320.00   11.70   1
   2   0   8   17.10    1.70   1
  -2   0  -8   18.50    1.60   1
   2   0   9   17.00    1.60   1
  -2   0  -9   17.60    1.80   1
   2   0  10   15.00    1.80   1
  -2   0 -10   18.70    2.00   1
  -2   0 -11    0.70    1.60   1
   2   1 -15   -0.40    5.10   1
   2   1 -14    4.00    4.10   1
   2   1 -13   -0.10    3.50   1
   2   1 -12    3.00    3.00   1
   2   1 -11   -0.50    2.50   1
   2   1 -10   10.20    2.60   1
   2   1  -9   35.70    3.60   1
   2   1  -8   10.60    1.80   1
   2   1  -7    3.80    1.30   1
   2   1  -6   20.10    1.90   1
  -2  -1   6   14.10    1.80   1
   2   1  -5  130.70    6.50   1
  -2  -1   5  116.30    5.70   1
   2   1  -4  120.20    5.90   1
  -2  -1   4  113.30    5.90   1
   2   1  -3    3.20    0.90   1
  -2  -1   3    3.40    0.90   1
   2   1  -2  774.60   29.10   1
  -2  -1   2  806.20   29.70   1
   2   1  -1  287.10   11.20   1
  -2  -1   1  287.40   10.80   1
   2   1   0    8.10    0.70   1
  -2  -1   0    7.70    0.70   1
   2   1   1    8.60    0.60   1
  -2  -1  -1    7.40    0.60   1
   2   1   2    0.30    0.30   1
   2   1   5  629.70   20.70   1
   2   1   6  358.30   12.80   1
   2   1   7   11.90    1.10   1
   2   1   8  130.80    5.60   1
   2   1   9   19.20    1.90   1
   2   1  10    6.10    1.40   1
   2   2 -15    0.90    4.70   1
   2   2 -14    2.20    4.20   1
   2   2 -13    8.00    3.90   1
   2   2 -12    5.90    3.10   1
   2   2 -11    0.90    2.90   1
   2   2 -10    8.70    2.80   1
   2   2  -9    3.20    2.20   1
   2   2  -8   -1.10    1.80   1
   2   2  -7   33.90    3.10   1
   2   2  -6   58.30    4.20   1
  -2  -2   6   59.00    3.90   1
   2   2  -5    0.40    1.30   1
  -2  -2   5    0.10    1.30   1
   2   2  -4  204.00    9.90   1
  -2  -2   4  218.20   10.80   1
   2   2  -3  208.60   10.40   1
  -2  -2   3  205.20    9.90   1
   2   2  -2  111.30    5.60   1
  -2  -2   2  106.10    4.90   1
   2   2  -1  101.70    4.90   1
  -2  -2   1  105.60    4.50   1
   2   2   0  226.00    9.20   1
  -2  -2   0  216.20    9.00   1
   2   2   1  308.50   12.00   1
  -2  -2  -1  289.20   12.00   1
   2   2   6   91.30    3.60   1
   2   2   7   40.90    2.10   1
   2   2   8   33.20    2.10   1
   2   2   9    6.30    1.50   1
   2   2  10    1.20    1.30   1
   2   3 -14    3.20    4.40   1
   2   3 -13   -0.10    3.50   1
   2   3 -12   -3.00    3.50   1
   2   3 -11    6.80    3.20   1
   2   3 -10    0.70    2.10   1
   2   3  -9    3.80    2.40   1
   2   3  -8   74.60    5.30   1
   2   3  -7    1.00    1.80   1
   2   3  -6   15.40    2.00   1
   2   3  -5  134.90    7.20   1
  -2  -3   5  138.20    7.00   1
   2   3  -4    4.00    1.00   1
  -2  -3   4    4.10    1.20   1
   2   3  -3   33.40    2.30   1
  -2  -3   3   34.30    2.40   1
   2   3  -2    4.80    0.80   1
  -2  -3   2    7.40    1.20   1
   2   3  -1   63.30    3.40   1
  -2  -3   1   62.00    3.30   1
   2   3   0    1.00    0.70   1
  -2  -3   0    1.20    0.80   1
   2   3   1  393.90   14.80   1
   2   3   8   27.60    2.10   1
   2   3   9   -0.40    1.20   1
   2   4 -14   -0.90    4.20   1
   2   4 -13    1.70    4.10   1
   2   4 -12   -0.90    3.50   1
   2   4 -11    0.50    3.30   1
   2   4 -10    0.00    2.90   1
   2   4  -9    2.90    2.10   1
   2   4  -8   -0.70    2.00   1
   2   4  -7   81.80    5.80   1
   2   4  -6   83.10    5.30   1
   2   4  -5    0.80    1.70   1
   2   4  -4   39.50    3.20   1
  -2  -4   4   46.20    3.20   1
   2   4  -3  158.20    8.30   1
  -2  -4   3  163.70    7.90   1
   2   4  -2   -0.40    1.00   1
  -2  -4   2   -0.70    1.20   1
   2   4  -1  193.20    8.80   1
  -2  -4   1  185.90    8.50   1
   2   4   0   56.70    3.10   1
   2   4   1   54.40    3.00   1
   2   4   9   -0.40    1.60   1
   2   5 -13   -1.10    4.10   1
   2   5 -12   -1.70    3.20   1
   2   5 -11    0.10    3.50   1
   2   5 -10    1.40    3.10   1
   2   5  -9    4.00    2.30   1
   2   5  -8   33.80    3.70   1
   2   5  -7   10.60    2.60   1
   2   5  -6   15.00    2.40   1
   2   5  -5  113.40    6.40   1
   2   5  -4    7.30    1.90   1
   2   5  -3    2.40    1.00   1
  -2  -5   3    1.10    1.30   1
   2   5  -2   33.00    2.40   1
  -2  -5   2   28.10    2.40   1
   2   5  -1   26.70    2.10   1
   2   5   0   -0.10    1.10   1
   2   6 -13   -2.00    3.50   1
   2   6 -12   -1.90    4.10   1
   2   6 -11   -0.40    3.00   1
   2   6 -10    1.70    3.50   1
   2   6  -9    7.80    3.10   1
   2   6  -8    0.50    2.70   1
   2   6  -7   58.70    5.10   1
   2   6  -6   34.40    3.50   1
   2   6  -5    3.40    1.70   1
   2   6  -4   17.20    2.10   1
   2   6  -3   18.70    2.30   1
   2   6  -2   20.00    1.90   1
   2   6  -1    4.20    1.40   1
   2   6   0   35.90    2.80   1
   2   6   1   23.20    2.10   1
   2   7 -12    1.80    4.10   1
   2   7 -11    0.80    3.20   1
   2   7 -10    3.70    3.60   1
   2   7  -9   10.80    3.60   1
   2   7  -8   15.20    3.40   1
   2   7  -7    6.20    2.40   1
   2   7  -6   12.10    2.80   1
   2   7  -5   33.20    3.40   1
   2   7  -4    2.80    1.70   1
   2   7  -3    0.80    1.80   1
   2   7  -2   -0.80    1.70   1
   2   7  -1   13.20    1.90   1
   2   7   0    2.00    1.30   1
   2   7   1  166.00    8.10   1
   2   8 -11    3.90    4.70   1
   2   8 -10    2.00    4.10   1
   2   8  -9    2.70    3.50   1
   2   8  -8    6.30    3.50   1
   2   8  -7   20.10    3.00   1
   2   8  -6    8.80    2.40   1
   2   8  -5   -0.80    2.50   1
   2   8  -4    1.60    2.30   1
   2   8  -3    1.80    2.10   1
   2   8  -2    4.00    2.10   1
   2   8  -1    8.50    2.30   1
   2   8   1    7.40    1.80   1
   2   8   2   42.00    3.50   1
   2   9 -10    1.30    3.60   1
   2   9  -9    3.40    4.20   1
   2   9  -8    3.50    3.20   1
   2   9  -7   -1.20    2.80   1
   2   9  -6    5.70    3.20   1
   2   9  -5    0.00    2.80   1
   2   9  -4    2.70    2.60   1
   2   9  -3   18.20    6.90   1
   2   9  -2    4.90    2.50   1
   2   9  -1   -0.90    2.20   1
   2   9   0    6.70    2.40   1
   2   9   1   34.30    3.40   1
   2   9   2   20.20    2.60   1
   2  10  -9    2.20    3.70   1
   2  10  -8   -0.20    4.30   1
   2  10  -7    1.10    3.10   1
   2  10  -6    0.70    2.90   1
   2  10  -5   -0.30    3.20   1
   2  10  -4    4.90    3.20   1
   2  10  -3   10.00    2.60   1
   2  10  -2    1.30    2.90   1
   2  10  -1   42.70    4.00   1
   2  10   1    7.10    2.70   1
   2  10   2   17.50    3.10   1
   2  10   3    2.80    2.00   1
   2  11  -8    1.30    5.00   1
   2  11  -7    2.60    4.50   1
   2  11  -6   -4.00    3.90   1
   2  11  -5    2.10    3.80   1
   2  11  -4   -0.40    2.90   1
   2  11  -3    0.70    2.80   1
   2  11  -2    7.30    3.40   1
   2  11  -1    0.20    3.20   1
   2  11   0    0.40    2.50   1
   2  11   1   13.60    3.40   1
   2  11   2    5.20    3.00   1
   2  11   3    3.80    2.90   1
   2  12  -6   -4.20    4.60   1
   2  12  -5    2.50    4.50   1
   2  12  -4    2.10    3.50   1
   2  12  -3    5.60    3.30   1
   2  12  -2    0.40    3.20   1
   2  12  -1    6.10    3.20   1
   2  12   0    4.00    3.20   1
   2  12   1   -1.40    2.80   1
   2  12   2    1.20    2.80   1
   2  12   4    1.60    3.00   1
   2  13  -4    2.80    4.80   1
   2  13  -3   -3.10    4.40   1
   2  13  -2    2.70    4.50   1
   2  13  -1    2.00    3.60   1
   2  13   0    0.60    3.30   1
   2  13   2   -3.20    4.00   1
   2  13   3    0.10    3.30   1
   2  13   4   -2.20    3.90   1
   2  13   5    1.40    3.10   1
   2  14   0   -0.30    3.70   1
   2  14   1   -4.70    4.30   1
   2  14   2   -3.30    3.60   1
   2  14   3    1.60    4.50   1
  -3  13   0    1.50    3.90   1
  -3  13  -1    0.60    3.80   1
  -3  13  -2    1.10    3.90   1
  -3  13  -3    3.20    4.30   1
  -3  13  -4    0.10    3.90   1
  -3  12  -1   -0.30    3.50   1
  -3  12  -2    8.50    4.70   1
  -3  12  -3   -1.00    3.60   1
  -3  12  -4    0.80    3.30   1
  -3  12  -5    1.40    4.00   1
  -3  12  -6   -0.90    5.30   1
  -3  12  -7    3.30    4.00   1
  -3  11  -2   -0.10    2.70   1
  -3  11  -3   11.20    3.50   1
  -3  11  -4    1.50    3.20   1
  -3  11  -5    1.70    3.90   1
  -3  11  -6    0.90    2.80   1
  -3  11  -7    1.60    3.50   1
  -3  11  -8    0.60    3.70   1
  -3  11  -9    1.60    3.90   1
  -3  10  -2   23.60    3.70   1
  -3  10  -3    1.90    2.70   1
  -3  10  -4    9.70    3.00   1
  -3  10  -5   -0.50    2.80   1
  -3  10  -6    0.70    3.40   1
  -3  10  -7    0.40    3.60   1
  -3  10  -8    4.10    3.40   1
  -3  10  -9    2.10    3.90   1
  -3  10 -10    1.20    3.50   1
  -3  10 -11    0.00    3.50   1
  -3   9  -4    1.30    2.40   1
  -3   9  -5   -1.50    2.30   1
  -3   9  -6    1.30    2.60   1
  -3   9  -7    1.10    2.80   1
  -3   9  -8    2.60    2.90   1
  -3   9  -9   10.30    3.30   1
  -3   9 -10    9.60    3.70   1
  -3   9 -11    0.30    3.10   1
  -3   9 -12    1.20    3.50   1
  -3   8  -3    4.30    2.00   1
  -3   8  -4   16.90    2.50   1
  -3   8  -5    1.00    2.20   1
  -3   8  -6    0.00    2.50   1
  -3   8  -7    9.00    2.60   1
  -3   8  -8    4.10    2.50   1
  -3   8  -9    0.90    2.70   1
  -3   8 -10    3.70    2.60   1
  -3   8 -11    4.40    3.00   1
  -3   8 -12    1.30    3.40   1
  -3   7  -3   22.50    2.60   1
  -3   7  -4    5.80    1.80   1
  -3   7  -5   10.90    2.00   1
  -3   7  -6   59.90    4.30   1
  -3   7  -7    0.80    2.00   1
  -3   7  -8    1.80    2.40   1
  -3   7  -9   16.90    2.80   1
  -3   7 -10    4.90    2.20   1
  -3   7 -11    0.10    2.00   1
  -3   7 -12    2.80    2.90   1
  -3   7 -13    3.60    3.50   1
  -3   6  -3    1.50    1.40   1
  -3   6  -4    1.10    1.40   1
  -3   6  -5   13.40    1.90   1
  -3   6  -6   -0.80    1.50   1
  -3   6  -7   58.10    4.00   1
  -3   6  -8   58.60    3.80   1
  -3   6  -9   15.20    2.40   1
  -3   6 -10    6.00    2.50   1
  -3   6 -11   24.60    3.40   1
  -3   6 -12    0.70    2.60   1
  -3   6 -13   -3.90    2.80   1
  -3   6 -14    0.50    3.20   1
  -3   5  -4    1.10    1.30   1
  -3   5  -5   83.20    4.70   1
  -3   5  -6  185.40    9.20   1
  -3   5  -7   12.80    2.00   1
  -3   5  -8   10.40    2.20   1
   3  -5   9   24.00    2.60   1
  -3   5  -9   34.70    3.10   1
  -3   5 -10    1.70    2.20   1
  -3   5 -11    7.10    2.40   1
  -3   5 -12    0.30    2.00   1
  -3   5 -13    0.80    2.90   1
  -3   5 -14    4.70    3.40   1
  -3   4   4   -0.60    1.40   1
  -3   4   3   44.60    3.20   1
  -3   4  -4   72.00    3.70   1
  -3   4  -5    4.70    1.10   1
  -3   4  -6   34.80    2.50   1
  -3   4  -7  154.80    7.60   1
   3  -4   8   43.50    3.40   1
  -3   4  -8   51.50    3.70   1
   3  -4   9    2.00    1.10   1
  -3   4  -9    2.40    1.70   1
   3  -4  10    3.60    1.60   1
  -3   4 -10    5.40    1.90   1
  -3   4 -11    7.40    6.30   1
  -3   4 -12    0.40    2.20   1
  -3   4 -13    4.80    2.60   1
  -3   4 -14    3.90    2.90   1
  -3   3   4  171.60    7.80   1
  -3   3   3  198.50    8.10   1
  -3   3   2  121.80    5.60   1
  -3   3   1  240.40    9.90   1
  -3   3  -4    2.80    0.80   1
  -3   3  -5  164.40    7.40   1
  -3   3  -6  380.00   15.30   1
   3  -3   8   76.50    4.30   1
  -3   3  -8   84.00    4.40   1
   3  -3   9   20.20    2.10   1
  -3   3  -9   26.30    2.40   1
   3  -3  10    2.00    1.20   1
  -3   3 -10    3.40    1.60   1
   3  -3  11    0.40    1.70   1
  -3   3 -11    2.70    1.60   1
  -3   3 -12    1.30    1.80   1
  -3   3 -13    8.80    2.50   1
  -3   3 -14    1.90    2.30   1
  -3   2   5   26.10    2.40   1
  -3   2   4    9.70    1.50   1
  -3   2   3   42.60    2.30   1
  -3   2   2   46.60    2.60   1
  -3   2   1    4.40    0.80   1
  -3   2   0    1.80    0.70   1
  -3   2  -4  228.00    9.00   1
  -3   2  -5   38.40    2.00   1
   3  -2   6    8.20    0.80   1
  -3   2  -6    6.90    0.90   1
   3  -2   7   99.10    4.80   1
  -3   2  -7   90.40    4.30   1
   3  -2   8   21.20    1.70   1
  -3   2  -8   18.70    1.60   1
   3  -2   9    3.30    1.10   1
  -3   2  -9    4.30    1.30   1
   3  -2  10    0.40    1.20   1
  -3   2 -10    0.30    1.30   1
   3  -2  11    0.00    1.30   1
  -3   2 -11    0.70    1.70   1
  -3   2 -12    4.20    5.10   1
  -3   2 -13    8.90    2.30   1
  -3   2 -14    5.30    2.50   1
   3  -1 -11    7.60    3.10   1
   3  -1 -10    3.40    2.90   1
   3  -1  -9    0.10    2.20   1
   3  -1  -8    4.80    2.20   1
   3  -1  -7   23.90    2.50   1
   3  -1  -6    7.00    1.70   1
   3  -1  -5   33.10    2.60   1
  -3   1   5   33.10    2.80   1
   3  -1  -4  371.50   14.70   1
  -3   1   4  381.80   15.20   1
   3  -1  -3    1.70    1.00   1
  -3   1   3    2.00    1.00   1
   3  -1  -2  131.10    5.50   1
  -3   1   2  132.90    5.60   1
   3  -1  -1  186.10    6.90   1
  -3   1   1  186.50    7.00   1
  -3   1   0   85.80    3.50   1
  -3   1  -1    9.80    0.70   1
  -3   1  -2    8.10    0.50   1
   3  -1   5  231.10    8.40   1
  -3   1  -5  217.30    7.30   1
   3  -1   6  113.80    4.90   1
  -3   1  -6  113.00    4.20   1
   3  -1   7   17.10    1.20   1
  -3   1  -7   17.90    1.20   1
   3  -1   8   73.80    3.80   1
  -3   1  -8  125.60   14.80   1
   3  -1   9    9.90    1.30   1
  -3   1  -9    8.20    1.20   1
   3  -1  10    1.30    1.10   1
  -3   1 -10    0.40    1.40   1
   3  -1  11    3.40    1.50   1
  -3   1 -11    2.80    1.50   1
  -3   1 -12    4.90    1.90   1
  -3   1 -13    4.20    2.00   1
   3   0 -14    0.30    3.50   1
   3   0 -13   11.70    4.30   1
   3   0 -12   20.60    4.40   1
   3   0 -11    1.60    3.10   1
   3   0 -10   10.20    3.20   1
   3   0  -9    0.50    2.30   1
   3   0  -8   19.80    2.70   1
   3   0  -7   20.90    2.40   1
   3   0  -6  199.00    9.70   1
   3   0  -5  174.50    8.70   1
  -3   0   5  163.70    8.50   1
   3   0  -4   31.10    2.20   1
  -3   0   4   27.90    2.20   1
   3   0  -3    4.80    1.10   1
  -3   0   3    5.50    1.20   1
   3   0  -2  313.90   12.50   1
  -3   0   2  308.70   12.50   1
   3   0  -1    1.90    0.70   1
  -3   0   1    2.00    0.70   1
   3   0   0   20.60    1.30   1
  -3   0   0   17.90    1.20   1
   3   0   1    5.90    0.60   1
  -3   0  -1    4.50    0.60   1
   3   0   2    5.40    0.50   1
  -3   0  -2    5.50    0.50   1
   3   0   5   37.20    1.50   1
   3   0   6   95.40    3.90   1
   3   0   7   78.80    3.70   1
   3   0   8   38.10    2.30   1
   3   0   9   31.20    2.30   1
   3   0  10    0.40    1.00   1
   3   0  11    1.30    1.40   1
   3   1 -14    5.10    4.80   1
   3   1 -13    4.50    4.30   1
   3   1 -12    3.40    3.60   1
   3   1 -11    5.80    3.20   1
   3   1 -10    1.40    2.60   1
   3   1  -9   12.50    2.30   1
   3   1  -8    2.20    2.00   1
   3   1  -7    2.20    1.80   1
   3   1  -6    1.70    1.50   1
   3   1  -5  195.20    9.80   1
  -3  -1   5  192.60    9.30   1
   3   1  -4  191.70    9.20   1
  -3  -1   4  189.30    8.90   1
   3   1  -3    8.70    1.30   1
  -3  -1   3    8.20    1.40   1
   3   1  -2    1.20    0.80   1
  -3  -1   2    1.70    0.70   1
   3   1  -1   47.30    2.70   1
  -3  -1   1   47.50    2.70   1
   3   1   0  110.10    5.10   1
  -3  -1   0  109.10    5.20   1
   3   1   1    3.50    0.50   1
  -3  -1  -1    4.00    0.70   1
   3   1   2  223.90    8.30   1
  -3  -1  -2  202.70    8.10   1
   3   1   3   60.20    2.60   1
   3   1   5  441.20   14.40   1
   3   1   6   83.20    3.20   1
   3   1   7    0.40    0.70   1
   3   1   8  149.30    6.00   1
   3   1   9    0.80    1.00   1
   3   1  10    1.40    1.20   1
   3   1  11    7.90    1.50   1
   3   2 -14   -3.10    4.80   1
   3   2 -13    6.60    4.50   1
   3   2 -12    2.50    3.70   1
   3   2 -11    1.50    4.50   1
   3   2 -10    0.80    2.40   1
   3   2  -9   27.90    6.90   1
   3   2  -8   -1.10    1.70   1
   3   2  -7   77.90    5.50   1
   3   2  -6  207.40   10.90   1
   3   2  -5    4.70    1.60   1
   3   2  -4   59.20    3.90   1
  -3  -2   4   54.80    3.60   1
   3   2  -3  124.50    6.50   1
  -3  -2   3  127.00    6.10   1
   3   2  -2   21.10    1.80   1
  -3  -2   2   21.50    1.90   1
   3   2  -1    7.80    1.10   1
  -3  -2   1    7.60    1.10   1
   3   2   0  335.60   13.90   1
  -3  -2   0  337.10   14.10   1
   3   2   1   52.00    2.70   1
  -3  -2  -1   48.00    2.50   1
   3   2   2    1.80    0.60   1
   3   2   3  526.50   19.20   1
   3   2   7    6.80    1.00   1
   3   2   8   32.40    1.90   1
   3   2   9    0.60    1.10   1
   3   2  10   40.60    2.80   1
   3   2  11    2.60    1.50   1
   3   3 -13    3.70    4.20   1
   3   3 -12   -1.80    3.80   1
   3   3 -11   -1.90    3.50   1
   3   3 -10    7.30    3.20   1
   3   3  -9   12.00    6.50   1
   3   3  -8    2.80    2.00   1
   3   3  -7   92.90    6.00   1
   3   3  -6   39.30    3.00   1
   3   3  -5   90.50    5.80   1
   3   3  -4    1.80    1.10   1
  -3  -3   4    3.90    1.40   1
   3   3  -3    2.70    1.20   1
  -3  -3   3    0.40    1.30   1
   3   3  -2    4.10    1.10   1
  -3  -3   2    3.60    1.20   1
   3   3  -1   23.10    1.80   1
  -3  -3   1   27.70    2.00   1
   3   3   0    7.20    0.90   1
  -3  -3   0    5.10    0.90   1
   3   3   1  206.60    9.30   1
  -3  -3  -1  183.70    8.40   1
   3   3   2  235.90    9.90   1
   3   3   3    9.00    1.00   1
   3   3   8   40.90    2.20   1
   3   3   9   41.70    2.50   1
   3   3  10    0.80    1.40   1
   3   4 -13    1.00    4.00   1
   3   4 -12   -0.70    3.40   1
   3   4 -11   -1.20    3.50   1
   3   4 -10    6.10    4.00   1
   3   4  -9    3.10    2.20   1
   3   4  -8   28.40    8.00   1
   3   4  -7   28.00    3.10   1
   3   4  -6   56.10    4.40   1
   3   4  -5    6.60    1.80   1
   3   4  -4   33.60    3.00   1
   3   4  -3    1.20    1.20   1
  -3  -4   3    2.90    1.70   1
   3   4  -2   19.70    2.00   1
  -3  -4   2   19.50    2.10   1
   3   4  -1    2.50    1.00   1
  -3  -4   1    4.10    1.30   1
   3   4   0  126.40    6.70   1
  -3  -4   0  111.30    6.20   1
   3   4   1   79.10    4.50   1
   3   4   2   31.10    2.20   1
   3   4   3  577.90   23.20   1
   3   4   9    5.20    1.30   1
   3   5 -13   -2.20    4.50   1
   3   5 -12    4.80    4.30   1
   3   5 -11   -2.00    3.80   1
   3   5 -10   -2.80    3.50   1
   3   5  -9    4.50    3.00   1
   3   5  -8   28.10    7.10   1
   3   5  -7   20.50    2.90   1
   3   5  -6   19.00    2.80   1
   3   5  -5   27.10    2.90   1
   3   5  -4   14.00    2.00   1
   3   5  -3    1.00    1.30   1
   3   5  -2    2.30    1.10   1
  -3  -5   2    3.10    1.40   1
   3   5  -1   24.50    2.20   1
  -3  -5   1   24.10    2.20   1
   3   5   0   36.30    2.90   1
   3   5   1   16.70    1.90   1
   3   5   2  209.60    9.60   1
   3   5   3   18.10    1.70   1
   3   6 -12   -3.90    4.10   1
   3   6 -11    4.10    3.60   1
   3   6 -10    6.40    3.80   1
   3   6  -9   10.70    4.60   1
   3   6  -8    1.90    2.60   1
   3   6  -7   18.00    2.90   1
   3   6  -6   30.00    3.40   1
   3   6  -5   -0.40    2.20   1
   3   6  -4    3.50    1.70   1
   3   6  -3    9.40    2.10   1
   3   6  -2    1.80    1.60   1
   3   6  -1    3.50    1.20   1
   3   6   0  148.60    8.50   1
   3   6   1   62.30    3.90   1
   3   6   3   77.50    4.90   1
   3   7 -11   -1.50    3.50   1
   3   7 -10    0.70    4.10   1
   3   7  -9    3.90    3.60   1
   3   7  -8    9.60    2.90   1
   3   7  -7    6.80    2.70   1
   3   7  -6   -0.10    2.30   1
   3   7  -5    6.10    2.60   1
   3   7  -4   -0.60    1.80   1
   3   7  -3    0.60    2.00   1
   3   7  -2   40.30    3.30   1
   3   7  -1   26.40    2.60   1
   3   7   0    4.60    1.40   1
   3   7   1  124.90    6.80   1
   3   7   2   61.00    4.00   1
   3   7   3    4.90    1.60   1
   3   8 -11    0.60    4.90   1
   3   8 -10    2.80    4.80   1
   3   8  -9   -0.10    3.20   1
   3   8  -8    2.10    3.00   1
   3   8  -7    0.10    3.10   1
   3   8  -6    2.30    2.40   1
   3   8  -5    1.20    2.40   1
   3   8  -4    5.40    2.60   1
   3   8  -3   15.50    2.50   1
   3   8  -2   -2.50    2.00   1
   3   8  -1    5.40    2.00   1
   3   8   0   75.00    5.00   1
   3   8   1   17.40    2.50   1
   3   8   2    3.60    1.90   1
   3   8   3    7.00    2.00   1
   3   9 -10    5.10    4.80   1
   3   9  -9   -1.70    4.60   1
   3   9  -8    0.10    3.90   1
   3   9  -7    0.00    3.00   1
   3   9  -6   -0.70    2.90   1
   3   9  -5    1.60    3.10   1
   3   9  -4    2.80    2.90   1
   3   9  -3    3.20    2.50   1
   3   9  -2   22.40    3.30   1
   3   9  -1   12.60    2.70   1
   3   9   0   -0.80    2.30   1
   3   9   1   20.80    3.00   1
   3   9   2    3.90    1.80   1
   3   9   3    0.70    2.00   1
   3   9   4    0.50    1.60   1
   3  10  -8    1.30    4.40   1
   3  10  -7    1.60    3.40   1
   3  10  -6    1.40    3.20   1
   3  10  -5    2.60    2.90   1
   3  10  -4    4.20    2.80   1
   3  10  -3    8.40    3.20   1
   3  10  -2   -3.10    2.80   1
   3  10  -1   21.60    3.00   1
   3  10   0    8.30    2.80   1
   3  10   1    3.30    2.60   1
   3  10   2    1.80    2.10   1
   3  10   3   12.40    2.90   1
   3  10   4    1.30    2.30   1
   3  11  -7   -1.40    3.80   1
   3  11  -6    2.40    4.60   1
   3  11  -5    2.30    4.10   1
   3  11  -4    0.30    3.90   1
   3  11  -3    3.60    3.70   1
   3  11  -2    7.90    3.60   1
   3  11  -1    0.10    2.60   1
   3  11   0    0.40    2.70   1
   3  11   1   11.10    2.90   1
   3  11   2    1.70    2.30   1
   3  11   3    2.30    2.40   1
   3  11   4    1.90    2.30   1
   3  12  -5    0.00    3.90   1
   3  12  -4   -1.30    4.70   1
   3  12  -3    2.80    4.20   1
   3  12  -2   -2.60    4.20   1
   3  12  -1   11.20    3.90   1
   3  12   0    3.20    3.60   1
   3  12   1   -1.80    3.40   1
   3  12   2    0.80    2.70   1
   3  12   3   -1.20    2.70   1
   3  12   4    2.40    3.30   1
   3  12   5   -0.70    2.70   1
   3  13  -3    5.40    4.40   1
   3  13  -2    0.10    3.50   1
   3  13  -1   -0.60    3.50   1
   3  13   0    1.80    4.10   1
   3  13   1    2.50    4.30   1
   3  13   2    1.40    3.20   1
   3  13   3    2.40    3.80   1
   3  13   4    2.20    3.10   1
   3  13   5    3.00    4.10   1
   3  13   6    2.10    4.00   1
  -4  12  -1    0.20    3.10   1
  -4  12  -2    3.50    4.30   1
  -4  12  -3   -4.70    3.90   1
  -4  12  -4   -1.90    3.90   1
  -4  12  -5    2.50    3.90   1
  -4  12  -6    0.00    3.80   1
  -4  11  -2    2.00    4.20   1
  -4  11  -3    5.10    3.20   1
  -4  11  -4    5.80    3.50   1
  -4  11  -5   -0.30    3.40   1
  -4  11  -6   -0.50    3.50   1
  -4  11  -7    1.70    4.10   1
  -4  11  -8   -1.10    3.40   1
  -4  10  -3    2.00    3.00   1
  -4  10  -4    2.50    2.90   1
  -4  10  -5   -1.40    2.80   1
  -4  10  -6    0.90    3.00   1
  -4  10  -7    2.70    3.00   1
  -4  10  -8   13.10    3.90   1
  -4  10  -9    4.30    3.30   1
  -4   9  -3   -0.70    2.30   1
  -4   9  -4    2.50    2.40   1
  -4   9  -5    1.70    2.50   1
  -4   9  -6   12.20    3.20   1
  -4   9  -7    3.90    3.10   1
  -4   9  -8   -2.10    3.10   1
  -4   9  -9    3.10    3.10   1
  -4   9 -10    3.80    3.20   1
  -4   8  -3    1.10    2.10   1
  -4   8  -4    4.70    2.20   1
  -4   8  -5    4.70    2.40   1
  -4   8  -6    2.50    2.50   1
  -4   8  -7   40.00    3.70   1
  -4   8  -8   25.70    3.50   1
  -4   8  -9    1.30    2.80   1
  -4   8 -10    1.30    2.90   1
  -4   8 -11    3.30    2.60   1
  -4   7  -4    0.80    1.70   1
  -4   7  -5    3.40    2.00   1
  -4   7  -6    6.70    2.20   1
  -4   7  -7   25.30    3.10   1
  -4   7  -8    4.00    2.30   1
  -4   7  -9   18.50    2.70   1
  -4   7 -10    4.20    2.50   1
  -4   7 -11    1.00    2.40   1
  -4   7 -12    0.00    2.90   1
  -4   6  -4   12.40    2.00   1
  -4   6  -5   30.50    2.70   1
  -4   6  -6    3.80    1.70   1
  -4   6  -7   32.40    2.90   1
  -4   6  -8   49.80    3.80   1
  -4   6  -9    2.60    2.00   1
  -4   6 -10    1.20    2.10   1
  -4   6 -11    4.30    2.30   1
  -4   6 -12   -1.10    2.40   1
  -4   5   2   -0.90    1.60   1
  -4   5  -4    6.40    1.40   1
  -4   5  -5   18.20    1.90   1
  -4   5  -6   70.20    4.40   1
  -4   5  -7  116.20    6.10   1
  -4   5  -8   17.60    3.20   1
  -4   5  -9    0.30    1.60   1
  -4   5 -10    6.30    2.10   1
  -4   5 -11    1.80    2.20   1
  -4   5 -12    1.70    2.30   1
  -4   5 -13    1.10    2.50   1
  -4   4   3   64.50    4.30   1
  -4   4   2  140.30    7.40   1
  -4   4   1    2.90    1.50   1
  -4   4  -4   76.50    4.10   1
  -4   4  -5    3.20    1.00   1
  -4   4  -6    1.60    1.00   1
  -4   4  -7   41.20    2.70   1
  -4   4  -8   27.60    2.40   1
  -4   4  -9    0.50    1.40   1
  -4   4 -10    2.10    2.00   1
  -4   4 -11    5.70    1.80   1
  -4   4 -12    1.20    1.90   1
  -4   4 -13    1.50    2.00   1
  -4   3   3   40.10    3.00   1
  -4   3   2    2.20    1.30   1
  -4   3   1   23.30    1.80   1
  -4   3   0   -0.30    1.00   1
  -4   3  -1    0.60    0.90   1
  -4   3  -4   13.20    1.20   1
  -4   3  -5   56.00    2.90   1
  -4   3  -6  181.80    7.40   1
  -4   3  -7    3.20    1.00   1
  -4   3  -8   19.50    1.60   1
   4  -3   9    0.60    0.90   1
  -4   3  -9    0.00    1.20   1
   4  -3  10   -0.20    1.00   1
  -4   3 -10    1.10    1.30   1
   4  -3  11    0.00    1.50   1
  -4   3 -11    0.80    1.50   1
  -4   3 -12    9.60    2.20   1
  -4   3 -13    1.90    1.90   1
  -4   3 -14    1.10    2.20   1
  -4   2   4    1.60    1.60   1
  -4   2   3  105.50    5.40   1
  -4   2   2   80.30    4.00   1
  -4   2   1    0.60    1.10   1
  -4   2   0   -1.10    0.90   1
  -4   2  -1   28.50    1.70   1
  -4   2  -2  109.10    4.10   1
  -4   2  -3   61.80    2.60   1
  -4   2  -4   38.00    1.80   1
  -4   2  -5   59.70    2.40   1
  -4   2  -6    0.10    0.50   1
  -4   2  -7   38.50    1.90   1
   4  -2   8   14.60    1.20   1
  -4   2  -8   15.60    1.30   1
   4  -2   9    3.60    0.90   1
  -4   2  -9    4.60    1.10   1
   4  -2  10    0.50    1.10   1
  -4   2 -10    0.20    1.10   1
   4  -2  11    0.10    1.20   1
  -4   2 -11   -0.20    1.60   1
  -4   2 -12    0.50    1.50   1
  -4   2 -13    3.00    2.00   1
   4  -1 -10    1.60    2.90   1
   4  -1  -9    1.20    2.80   1
   4  -1  -8    2.00    2.20   1
   4  -1  -7   29.00    3.20   1
   4  -1  -6    2.10    1.80   1
   4  -1  -5  151.60    7.60   1
   4  -1  -4  158.20    7.10   1
  -4   1   4  143.00    7.40   1
   4  -1  -3    8.70    1.40   1
  -4   1   3    9.00    1.40   1
   4  -1  -2  123.20    5.50   1
  -4   1   2  116.60    5.30   1
   4  -1  -1    0.50    0.80   1
  -4   1   1    0.60    1.10   1
   4  -1   0   40.30    2.10   1
  -4   1   0   37.70    2.20   1
  -4   1  -1   56.00    2.80   1
  -4   1  -2  301.80   11.10   1
  -4   1  -3   52.70    2.20   1
   4  -1   7   14.60    0.90   1
   4  -1   8    0.30    0.60   1
   4  -1   9    1.10    0.80   1
   4  -1  10    0.60    1.00   1
   4  -1  11    5.10    1.40   1
   4  -1  12    9.00    1.70   1
   4   0 -13    1.50    4.80   1
   4   0 -12    9.40    4.20   1
   4   0 -11    1.60    3.60   1
   4   0 -10   -0.70    2.90   1
   4   0  -9   13.40    3.20   1
   4   0  -8    9.60    2.50   1
   4   0  -7    8.50    2.20   1
   4   0  -6  108.50    6.70   1
   4   0  -5   23.20    2.50   1
   4   0  -4   11.20    1.90   1
  -4   0   4    7.40    1.60   1
   4   0  -3   58.00    3.70   1
  -4   0   3   58.80    4.00   1
   4   0  -2   16.00    1.60   1
  -4   0   2   17.00    1.60   1
   4   0  -1    4.50    1.00   1
  -4   0   1    4.40    1.00   1
   4   0   0    9.60    1.00   1
  -4   0   0   10.10    1.10   1
   4   0   1   33.30    1.90   1
  -4   0  -1   32.80    1.90   1
   4   0   2   65.20    2.80   1
  -4   0  -2   58.40    3.20   1
  -4   0  -3   28.50    1.30   1
   4   0   7    7.40    0.60   1
   4   0   8    1.10    0.60   1
   4   0   9    1.50    0.80   1
   4   0  10   15.40    1.40   1
   4   0  11    8.90    1.50   1
   4   0  12    0.40    1.40   1
   4   1 -13    5.30    4.70   1
   4   1 -12    0.90    4.00   1
   4   1 -11   -1.40    3.50   1
   4   1 -10    2.80    2.40   1
   4   1  -9    0.30    2.70   1
   4   1  -8   -1.00    1.90   1
   4   1  -7   33.20    3.30   1
   4   1  -6    3.40    1.90   1
   4   1  -5   26.40    2.70   1
   4   1  -4  136.10    7.40   1
  -4  -1   4  133.40    6.70   1
   4   1  -3   29.10    2.30   1
  -4  -1   3   30.30    2.40   1
   4   1  -2   50.90    3.30   1
  -4  -1   2   54.30    3.10   1
   4   1  -1  118.70    5.90   1
  -4  -1   1  127.20    5.70   1
   4   1   0   56.90    3.30   1
  -4  -1   0   62.50    3.20   1
   4   1   1   63.70    3.40   1
  -4  -1  -1   65.90    3.50   1
   4   1   2   68.50    3.50   1
  -4  -1  -2   72.60    3.40   1
   4   1   3  133.90    5.70   1
   4   1   4    9.40    0.90   1
   4   1   5   58.80    2.60   1
   4   1   6   43.30    1.80   1
   4   1   7   -0.50    0.50   1
   4   1   8    5.90    0.90   1
   4   1   9    7.50    1.10   1
   4   1  10    5.60    1.00   1
   4   1  11    9.20    1.50   1
   4   1  12   15.50    2.20   1
   4   2 -13   -1.10    4.50   1
   4   2 -12    1.10    4.10   1
   4   2 -11    2.30    3.80   1
   4   2 -10    7.60    3.50   1
   4   2  -9   22.70    3.70   1
   4   2  -8    1.10    2.10   1
   4   2  -7   40.70    4.00   1
   4   2  -6   35.40    3.40   1
   4   2  -5   -0.80    1.50   1
   4   2  -4    4.70    1.50   1
   4   2  -3    1.50    1.40   1
  -4  -2   3    0.50    1.50   1
   4   2  -2   34.70    2.60   1
  -4  -2   2   34.70    2.80   1
   4   2  -1    1.70    0.90   1
  -4  -2   1    1.20    1.20   1
   4   2   0  223.80   10.60   1
  -4  -2   0  234.70   10.40   1
   4   2   1  407.30   16.50   1
  -4  -2  -1  380.50   15.60   1
   4   2   2   10.00    1.00   1
  -4  -2  -2   10.90    1.10   1
   4   2   3  126.40    5.70   1
   4   2   4  122.40    5.70   1
   4   2   5   16.40    1.10   1
   4   2   7   20.50    1.20   1
   4   2   8   18.50    1.40   1
   4   2   9   10.20    1.30   1
   4   2  10   19.10    1.80   1
   4   2  11   12.30    1.70   1
   4   2  12    1.30    1.60   1
   4   3 -12   -2.30    4.30   1
   4   3 -11    3.30    4.00   1
   4   3 -10   -1.60    3.40   1
   4   3  -9    1.70    3.10   1
   4   3  -8   40.90    4.20   1
   4   3  -7    0.70    2.60   1
   4   3  -6    0.40    1.60   1
   4   3  -5   47.20    3.80   1
   4   3  -4   11.30    2.00   1
   4   3  -3   12.00    1.60   1
  -4  -3   3   12.60    1.80   1
   4   3  -2   -0.60    1.10   1
  -4  -3   2    0.40    1.50   1
   4   3  -1  171.00    9.20   1
  -4  -3   1  167.70    8.40   1
   4   3   0    0.50    0.90   1
  -4  -3   0    4.00    1.30   1
   4   3   1   92.60    5.30   1
  -4  -3  -1   96.30    4.90   1
   4   3   2  175.70    8.60   1
   4   3   3   47.00    2.80   1
   4   3   4   37.90    2.30   1
   4   3   9   61.70    3.20   1
   4   3  10    5.90    1.40   1
   4   3  11   34.50    3.10   1
   4   4 -12   -3.90    4.50   1
   4   4 -11   -1.40    3.90   1
   4   4 -10    6.90    3.70   1
   4   4  -9   12.60    3.70   1
   4   4  -8   -0.50    2.30   1
   4   4  -7    2.60    2.50   1
   4   4  -6    8.30    2.50   1
   4   4  -5    2.50    2.10   1
   4   4  -4    0.60    1.70   1
   4   4  -3    0.50    1.50   1
   4   4  -2   12.60    1.60   1
  -4  -4   2   10.20    1.80   1
   4   4  -1    3.10    1.20   1
  -4  -4   1    5.80    1.70   1
   4   4   0  243.80   12.20   1
  -4  -4   0  228.20   11.30   1
   4   4   1   71.90    4.20   1
  -4  -4  -1   59.70    3.80   1
   4   4   2  110.00    5.80   1
   4   4   3   11.30    1.30   1
   4   4   4  261.20   11.80   1
   4   4  10   67.20    3.90   1
   4   5 -12    2.30    4.70   1
   4   5 -11    2.90    4.20   1
   4   5 -10    2.30    3.10   1
   4   5  -9    1.80    3.40   1
   4   5  -8   12.50    3.50   1
   4   5  -7   -0.80    2.80   1
   4   5  -6    6.20    2.20   1
   4   5  -5    2.60    2.20   1
   4   5  -4   10.20    2.20   1
   4   5  -3    6.70    2.80   1
   4   5  -2   12.40    2.30   1
   4   5  -1   48.90    3.60   1
   4   5   0   37.10    3.20   1
  -4  -5   0   35.20    3.10   1
   4   5   1   60.90    4.00   1
   4   5   2   80.80    4.70   1
   4   5   3   94.20    5.50   1
   4   5   4   18.60    1.70   1
   4   6 -11   -0.40    3.50   1
   4   6 -10    7.60    4.30   1
   4   6  -9    7.50    4.00   1
   4   6  -8    0.20    3.30   1
   4   6  -7    1.00    2.30   1
   4   6  -6   -0.50    2.70   1
   4   6  -5    2.30    2.30   1
   4   6  -4    2.10    2.40   1
   4   6  -3   19.00    2.60   1
   4   6  -2   36.50    3.20   1
   4   6  -1    6.40    1.80   1
   4   6   0   92.40    5.50   1
   4   6   1    9.10    1.80   1
   4   6   2   -0.70    1.20   1
   4   6   3    1.60    1.10   1
   4   6   4   25.70    2.30   1
   4   7 -10   -0.60    4.30   1
   4   7  -9    3.80    4.20   1
   4   7  -8    6.80    3.80   1
   4   7  -7   -1.50    2.90   1
   4   7  -6   -1.20    2.90   1
   4   7  -5    1.10    2.70   1
   4   7  -4   14.80    2.40   1
   4   7  -3    1.50    2.10   1
   4   7  -2   18.60    2.70   1
   4   7  -1   74.20    5.30   1
   4   7   0    0.00    1.50   1
   4   7   1   11.50    1.80   1
   4   7   2    4.50    1.70   1
   4   7   3    1.00    1.50   1
   4   7   4    0.50    1.50   1
   4   7   5   11.60    1.80   1
   4   8  -9    0.90    4.70   1
   4   8  -8    2.50    3.10   1
   4   8  -7    2.90    3.70   1
   4   8  -6    4.90    3.50   1
   4   8  -5    3.90    3.20   1
   4   8  -4   10.50    3.20   1
   4   8  -3   11.90    3.10   1
   4   8  -2    5.70    2.00   1
   4   8  -1    9.00    2.30   1
   4   8   0    7.30    1.90   1
   4   8   1    2.10    1.80   1
   4   8   2    1.00    1.90   1
   4   8   3    0.20    1.90   1
   4   8   4   -0.40    1.30   1
   4   8   5    3.70    1.70   1
   4   9  -8    2.20    4.70   1
   4   9  -7    0.90    3.20   1
   4   9  -6    2.30    3.20   1
   4   9  -5    6.00    2.90   1
   4   9  -4    7.70    2.80   1
   4   9  -3    4.50    2.50   1
   4   9  -2   26.60    3.30   1
   4   9  -1    5.00    2.60   1
   4   9   0    5.00    2.40   1
   4   9   1    3.50    1.90   1
   4   9   2   -0.60    2.10   1
   4   9   3    0.20    1.60   1
   4   9   4    2.10    2.10   1
   4   9   5    6.40    2.20   1
   4  10  -7   -0.70    4.40   1
   4  10  -6    2.40    3.60   1
   4  10  -5   -2.50    3.80   1
   4  10  -4    9.80    4.00   1
   4  10  -3   10.00    3.70   1
   4  10  -2   -2.60    3.00   1
   4  10  -1    8.30    3.10   1
   4  10   0    1.00    2.20   1
   4  10   1    3.50    2.20   1
   4  10   2    1.60    2.50   1
   4  10   3    8.40    2.60   1
   4  10   4    2.40    2.30   1
   4  10   5    5.50    2.50   1
   4  10   6    7.50    2.60   1
   4  11  -6    2.10    4.80   1
   4  11  -5    4.30    4.90   1
   4  11  -4   -2.00    3.40   1
   4  11  -3    1.90    3.20   1
   4  11  -2    8.20    3.10   1
   4  11  -1    3.30    2.80   1
   4  11   0    9.00    5.50   1
   4  11   1    1.70    3.00   1
   4  11   2    1.60    2.90   1
   4  11   3    2.50    2.90   1
   4  11   4    5.80    3.00   1
   4  11   5   10.00    3.00   1
   4  12  -4    5.70    4.80   1
   4  12  -3    2.00    3.70   1
   4  12  -2    0.70    3.50   1
   4  12  -1   -0.40    4.00   1
   4  12   0   -1.30    3.50   1
   4  12   1    2.90    3.90   1
   4  12   2    0.20    2.80   1
   4  12   3    6.00    3.40   1
   4  12   4    0.40    3.50   1
   4  12   5   -0.80    2.70   1
   4  12   6   -1.60    3.40   1
   4  12   7    3.50    3.90   1
   4  13  -1    0.90    4.40   1
   4  13   0   -2.30    3.40   1
   4  13   1   -3.70    4.20   1
   4  13   2    0.90    4.10   1
   4  13   3   -0.90    4.00   1
   4  13   4   -0.50    4.10   1
   4  13   5   -1.80    3.90   1
  -5  12  -2    2.50    4.20   1
  -5  12  -3   -2.10    4.10   1
  -5  12  -4    2.80    4.00   1
  -5  11  -2    4.70    3.10   1
  -5  11  -3   -1.70    3.40   1
  -5  11  -4   -0.10    4.00   1
  -5  11  -5    0.30    3.50   1
  -5  11  -6   -3.10    3.30   1
  -5  10  -4    2.00    3.90   1
  -5  10  -5    3.00    3.00   1
  -5  10  -6    2.40    3.40   1
  -5  10  -7   -1.30    3.60   1
  -5   9  -3   -1.20    2.30   1
  -5   9  -4    1.20    2.80   1
  -5   9  -5   -2.00    2.40   1
  -5   9  -6    7.20    3.10   1
  -5   9  -7    9.40    3.10   1
  -5   9  -8   -0.60    2.40   1
  -5   8  -4   12.80    2.50   1
  -5   8  -5   26.60    3.00   1
  -5   8  -6    1.80    2.60   1
  -5   8  -7    9.80    2.80   1
  -5   8  -8   21.00    3.10   1
  -5   8  -9    2.00    2.80   1
  -5   7  -4    2.70    2.10   1
  -5   7  -5    0.10    2.00   1
  -5   7  -6   11.40    2.40   1
  -5   7  -7   22.60    2.80   1
  -5   7  -8    3.70    2.00   1
  -5   7  -9    4.80    2.30   1
  -5   6  -4    7.40    1.90   1
  -5   6  -5   33.60    2.90   1
  -5   6  -6    6.00    1.80   1
  -5   6  -7    3.30    1.80   1
  -5   6  -8   12.60    2.10   1
  -5   6  -9    2.20    1.90   1
  -5   6 -10    0.30    1.80   1
  -5   5   1   -1.60    1.90   1
  -5   5   0   10.10    2.00   1
  -5   5  -5    3.40    1.40   1
  -5   5  -6   46.20    3.00   1
  -5   5  -7    0.40    1.30   1
  -5   5  -8    6.90    1.60   1
  -5   5  -9    0.50    1.60   1
  -5   5 -10    0.30    1.80   1
  -5   4   2   -0.10    1.60   1
  -5   4   1    9.30    1.70   1
  -5   4   0    4.90    1.60   1
  -5   4  -1   23.10    2.20   1
  -5   4  -2   24.90    2.10   1
  -5   4  -5   62.40    3.50   1
  -5   4  -6   -0.50    1.10   1
  -5   4  -7    3.50    1.20   1
  -5   4  -8    0.80    1.10   1
  -5   4  -9    2.50    1.30   1
  -5   4 -10    0.00    1.30   1
  -5   4 -11    8.90    1.80   1
  -5   3   2    8.90    1.90   1
  -5   3   1    0.60    1.30   1
  -5   3   0    6.90    1.40   1
  -5   3  -1    1.70    1.00   1
  -5   3  -2   13.10    1.40   1
  -5   3  -3  165.90    6.70   1
  -5   3  -4    8.40    1.00   1
  -5   3  -5   69.70    3.20   1
  -5   3  -6   46.10    2.10   1
  -5   3  -7    3.20    0.70   1
  -5   3  -8    8.90    1.00   1
  -5   3  -9    3.40    1.00   1
  -5   3 -10   17.80    1.60   1
  -5   3 -11    0.50    1.30   1
  -5   2   2    0.50    1.50   1
  -5   2   1   22.00    2.00   1
  -5   2   0   19.10    1.70   1
  -5   2  -1  115.80    5.00   1
  -5   2  -2   21.70    1.50   1
  -5   2  -3    2.80    0.70   1
  -5   2  -4  173.20    6.30   1
   5  -1  -9   -0.60    3.00   1
   5  -1  -8   10.20    3.20   1
   5  -1  -7   18.20    2.90   1
   5  -1  -6   14.20    2.50   1
   5  -1  -5   11.00    2.20   1
   5  -1  -4   17.80    2.30   1
   5  -1  -3    4.70    1.70   1
  -5   1   3    0.50    2.00   1
   5  -1  -2    4.70    1.30   1
  -5   1   2    5.10    1.60   1
   5  -1  -1  105.50    5.10   1
  -5   1   1   89.60    5.00   1
  -5   1   0   28.80    2.20   1
  -5   1  -1   12.20    1.30   1
  -5   1  -2   88.50    4.50   1
  -5   1  -3  229.60    9.00   1
   5  -1  10   -0.10    0.70   1
   5   0 -12   -0.20    4.40   1
   5   0 -11    1.80    4.00   1
   5   0 -10    1.80    3.60   1
   5   0  -9   14.80    3.60   1
   5   0  -8   14.50    3.00   1
   5   0  -7    2.10    2.40   1
   5   0  -6   10.90    2.50   1
   5   0  -5    4.90    1.90   1
   5   0  -4    0.70    1.50   1
   5   0  -3    2.40    1.40   1
  -5   0   3    1.20    1.40   1
   5   0  -2   10.10    1.70   1
  -5   0   2   11.10    1.80   1
   5   0  -1   42.60    2.80   1
  -5   0   1   38.00    2.60   1
   5   0   0    9.90    1.30   1
  -5   0   0    8.70    1.40   1
   5   0   1  102.10    4.80   1
  -5   0  -1  107.90    4.70   1
   5   0   2   97.50    4.10   1
  -5   0  -2   96.30    4.30   1
  -5   0  -3    9.20    0.90   1
   5   0   9    2.80    0.60   1
   5   0  10   17.70    1.40   1
   5   0  11   16.10    1.60   1
   5   1 -12    2.30    4.80   1
   5   1 -11    2.90    4.10   1
   5   1 -10    8.60    3.80   1
   5   1  -9   -0.50    3.00   1
   5   1  -8   13.80    3.10   1
   5   1  -7   23.30    3.10   1
   5   1  -6   12.50    2.60   1
   5   1  -5    3.00    1.90   1
   5   1  -4   14.50    2.20   1
   5   1  -3    6.70    1.60   1
   5   1  -2    0.20    1.10   1
  -5  -1   2    1.30    1.60   1
   5   1  -1   57.60    3.80   1
  -5  -1   1   63.10    3.80   1
   5   1   0   52.90    3.60   1
  -5  -1   0   60.60    3.60   1
   5   1   1   10.30    1.20   1
  -5  -1  -1   12.30    1.50   1
   5   1   2   22.00    1.70   1
  -5  -1  -2   25.60    1.80   1
   5   1   3   35.20    2.00   1
  -5  -1  -3   41.30    2.40   1
   5   1   4    2.50    0.50   1
   5   1   8   11.90    0.80   1
   5   1   9   50.00    2.50   1
   5   1  10    1.30    0.90   1
   5   1  11    0.60    1.00   1
   5   2 -12    0.30    4.60   1
   5   2 -11    4.50    4.40   1
   5   2 -10    2.60    3.50   1
   5   2  -9   20.40    3.90   1
   5   2  -8    4.20    3.10   1
   5   2  -7    3.70    2.50   1
   5   2  -6   -1.60    2.30   1
   5   2  -5    1.80    1.90   1
   5   2  -4   18.30    2.20   1
   5   2  -3   55.10    4.00   1
   5   2  -2   12.90    1.80   1
  -5  -2   2   14.10    2.10   1
   5   2  -1   23.10    2.20   1
  -5  -2   1   30.40    2.70   1
   5   2   0  126.10    6.90   1
  -5  -2   0  137.30    6.50   1
   5   2   1  109.30    6.20   1
  -5  -2  -1  114.20    5.40   1
   5   2   2    8.40    1.00   1
  -5  -2  -2   10.10    1.40   1
   5   2   3   34.00    2.50   1
   5   2   4   45.90    2.90   1
   5   2   5   18.70    1.40   1
   5   2   6    0.20    0.50   1
   5   2   7   35.60    1.30   1
   5   2   8   27.30    1.50   1
   5   2   9    1.00    0.80   1
   5   2  10   40.10    2.50   1
   5   2  11    5.80    1.40   1
   5   3 -11    2.70    4.40   1
   5   3 -10    7.30    4.10   1
   5   3  -9    3.90    3.50   1
   5   3  -8   13.10    3.40   1
   5   3  -7   15.60    3.20   1
   5   3  -6    1.30    2.50   1
   5   3  -5    9.10    2.20   1
   5   3  -4   15.40    2.30   1
   5   3  -3    7.00    1.90   1
   5   3  -2   34.00    2.80   1
   5   3  -1  207.50   10.00   1
  -5  -3   1  208.10   10.10   1
   5   3   0  105.50    6.10   1
  -5  -3   0  107.50    6.10   1
   5   3   1   72.70    4.90   1
  -5  -3  -1   81.10    4.60   1
   5   3   2   42.40    3.30   1
  -5  -3  -2   49.10    3.10   1
   5   3   3    7.50    1.10   1
   5   3   4    0.00    0.80   1
   5   3   5    0.10    0.70   1
   5   3   6   34.80    2.30   1
   5   3   9   76.90    4.00   1
   5   3  10    9.30    1.40   1
   5   3  11    3.00    1.50   1
   5   4 -11   -3.30    4.20   1
   5   4 -10    3.80    4.30   1
   5   4  -9   14.80    4.30   1
   5   4  -8   -2.80    3.00   1
   5   4  -7    2.30    2.80   1
   5   4  -6    1.10    2.40   1
   5   4  -5    2.10    2.20   1
   5   4  -4   18.50    2.60   1
   5   4  -3   23.10    2.40   1
   5   4  -2   31.30    3.30   1
   5   4  -1    0.70    1.60   1
   5   4   0  124.00    6.50   1
  -5  -4   0  113.00    6.40   1
   5   4   1   39.00    3.10   1
  -5  -4  -1   41.50    3.20   1
   5   4   2    6.60    1.20   1
   5   4   3    6.00    1.20   1
   5   4   4    6.70    1.10   1
   5   4   5   -0.20    0.90   1
   5   4   6   17.70    1.70   1
   5   4  10   58.60    3.40   1
   5   4  11    0.60    1.60   1
   5   5 -10   -2.10    4.20   1
   5   5  -9   -0.60    3.80   1
   5   5  -8    3.40    2.80   1
   5   5  -7    5.60    3.10   1
   5   5  -6    4.40    3.00   1
   5   5  -5   31.90    3.60   1
   5   5  -4    3.30    2.30   1
   5   5  -3   -0.80    2.00   1
   5   5  -2   16.40    2.30   1
   5   5  -1   63.30    4.20   1
   5   5   0   16.40    2.10   1
   5   5   1   10.10    1.60   1
   5   5   2    7.50    1.50   1
   5   5   3    6.10    1.30   1
   5   5   4    0.50    1.10   1
   5   5   5    6.30    1.20   1
   5   5   6   35.00    2.70   1
   5   6 -10    0.90    4.20   1
   5   6  -9   -1.60    3.30   1
   5   6  -8    0.60    3.70   1
   5   6  -7    0.30    3.50   1
   5   6  -6    4.90    3.20   1
   5   6  -5    4.30    2.90   1
   5   6  -4    4.70    2.70   1
   5   6  -3   25.10    2.90   1
   5   6  -2   17.90    2.60   1
   5   6  -1    0.20    2.00   1
   5   6   0   23.30    2.60   1
   5   6   1    0.70    1.50   1
   5   6   2    0.50    1.40   1
   5   6   3    0.40    1.30   1
   5   6   4    8.20    1.60   1
   5   6   5    8.70    1.50   1
   5   6   6    1.00    1.50   1
   5   7  -9   -3.10    3.60   1
   5   7  -8    3.00    4.30   1
   5   7  -7    1.40    3.20   1
   5   7  -6    1.60    3.40   1
   5   7  -5   13.00    3.30   1
   5   7  -4    4.40    2.90   1
   5   7  -3   -0.80    2.70   1
   5   7  -2   16.20    2.70   1
   5   7  -1   10.60    2.10   1
   5   7   0   -0.80    1.80   1
   5   7   1    5.00    1.90   1
   5   7   2   -0.20    1.60   1
   5   7   3   10.20    1.90   1
   5   7   4    3.80    1.50   1
   5   7   5   13.60    2.10   1
   5   7   6   12.30    2.00   1
   5   7   7    1.00    1.50   1
   5   8  -8    0.80    3.70   1
   5   8  -7    0.60    4.10   1
   5   8  -6    2.60    3.70   1
   5   8  -5   -1.10    3.40   1
   5   8  -4    9.10    3.60   1
   5   8  -3    1.00    2.90   1
   5   8  -2    2.40    2.80   1
   5   8  -1    2.00    2.30   1
   5   8   0    5.90    2.40   1
   5   8   1    2.20    1.80   1
   5   8   2    0.30    1.90   1
   5   8   3    5.10    1.70   1
   5   8   4    4.30    1.90   1
   5   8   5   -0.50    1.40   1
   5   8   6    1.70    1.80   1
   5   8   7   12.60    2.30   1
   5   9  -7   -0.40    3.50   1
   5   9  -6   -0.30    4.00   1
   5   9  -5    5.60    3.90   1
   5   9  -4    2.40    2.90   1
   5   9  -3    2.20    3.10   1
   5   9  -2   10.50    3.30   1
   5   9  -1   -2.10    2.80   1
   5   9   0    0.30    2.40   1
   5   9   1   -0.40    2.30   1
   5   9   2   12.80    2.20   1
   5   9   3    0.40    2.10   1
   5   9   4    5.00    2.30   1
   5   9   5    8.90    2.30   1
   5   9   6    1.80    2.10   1
   5   9   7    1.70    2.10   1
   5  10  -6    2.80    3.90   1
   5  10  -5   -0.10    4.20   1
   5  10  -4    4.10    3.30   1
   5  10  -3    4.60    4.10   1
   5  10  -2   -0.50    3.30   1
   5  10  -1    1.70    3.20   1
   5  10   0    1.00    2.70   1
   5  10   1    5.10    2.90   1
   5  10   2    2.20    2.60   1
   5  10   3   11.90    2.90   1
   5  10   4    3.90    2.60   1
   5  10   5    2.20    2.10   1
   5  10   7    1.10    2.60   1
   5  10   8    1.50    2.50   1
   5  11  -3    2.80    4.00   1
   5  11  -2    1.80    3.10   1
   5  11  -1    0.10    3.70   1
   5  11   0   -2.60    3.30   1
   5  11   1   -0.30    3.20   1
   5  11   2    3.00    2.60   1
   5  11   3    0.50    2.50   1
   5  11   4    4.70    3.20   1
   5  11   5    5.30    3.00   1
   5  11   7    0.80    2.80   1
   5  11   8    3.70    3.50   1
   5  12  -1    0.70    3.10   1
   5  12   0    0.20    4.00   1
   5  12   1    1.50    3.20   1
   5  12   2   -0.60    3.90   1
   5  12   3    2.80    3.50   1
   5  12   4    0.10    2.80   1
   5  12   5    0.70    3.30   1
  -6  10  -3    3.00    3.70   1
  -6  10  -4   -1.40    3.10   1
  -6   9  -4   13.40    3.40   1
  -6   9  -5   -0.80    2.60   1
  -6   8  -4    6.90    2.50   1
  -6   8  -6    0.10    2.40   1
  -6   7  -4   15.20    2.50   1
  -6   7  -5    0.50    2.00   1
  -6   7  -6    8.40    2.30   1
  -6   6  -1   -0.60    2.40   1
  -6   6  -2    9.90    2.30   1
  -6   6  -5   26.30    2.50   1
  -6   6  -6    0.30    1.80   1
  -6   6  -7    0.90    1.50   1
  -6   5   0   47.50    4.00   1
  -6   5  -1   -0.10    1.90   1
  -6   5  -2   22.30    2.50   1
  -6   5  -3   17.90    2.20   1
  -6   5  -4    2.60    1.50   1
  -6   5  -5   -0.40    1.40   1
  -6   5  -6    2.00    1.30   1
  -6   5  -7    0.40    1.20   1
  -6   5  -8    0.70    1.20   1
  -6   4   0    8.80    2.10   1
  -6   4  -1   63.10    4.20   1
  -6   4  -2   94.80    5.50   1
  -6   4  -3    1.20    1.30   1
  -6   4  -4   69.70    3.70   1
  -6   4  -5   34.20    1.50   1
  -6   4  -6    1.80    0.60   1
  -6   3   1   20.00    2.60   1
  -6   3   0   87.10    5.20   1
  -6   3  -1    5.80    1.60   1
  -6   3  -2   41.40    2.70   1
  -6   3  -3   76.90    3.70   1
  -6   3  -4   22.70    1.50   1
  -6   2   1   14.40    2.40   1
  -6   2   0   45.20    3.30   1
  -6   2  -1   53.80    3.30   1
  -6   2  -2   78.40    4.00   1
  -6   2  -3    5.10    1.20   1
  -6   2  -4   22.30    1.30   1
   6  -1  -7   24.90    3.90   1
   6  -1  -6    2.90    2.40   1
   6  -1  -5   -0.80    2.40   1
   6  -1  -4    4.50    2.20   1
   6  -1  -3    1.60    1.80   1
   6  -1  -2    2.90    1.40   1
  -6   1   1   44.00    3.10   1
  -6   1   0  105.00    5.10   1
  -6   1  -1    0.90    1.40   1
  -6   1  -2   49.30    3.00   1
  -6   1  -3   50.70    2.80   1
   6   0 -10    0.50    4.20   1
   6   0  -9    4.20    3.70   1
   6   0  -8    4.20    3.10   1
   6   0  -7    1.70    2.60   1
   6   0  -6    1.50    2.80   1
   6   0  -5    2.70    2.20   1
   6   0  -4    1.00    1.80   1
   6   0  -3    2.30    1.70   1
   6   0  -2   18.10    2.20   1
   6   0  -1    5.40    1.60   1
  -6   0   1    4.10    2.10   1
   6   0   0   46.70    3.10   1
  -6   0   0   41.60    3.20   1
   6   0   1  112.20    5.70   1
  -6   0  -1  109.40    5.40   1
   6   0   2   35.70    2.20   1
  -6   0  -2   37.00    2.30   1
  -6   0  -3   12.20    1.20   1
   6   1 -10    2.90    4.30   1
   6   1  -9   -2.90    3.40   1
   6   1  -8    4.50    3.30   1
   6   1  -7    6.10    2.70   1
   6   1  -6   -0.40    2.40   1
   6   1  -5    1.60    2.10   1
   6   1  -4   -0.60    1.90   1
   6   1  -3   -0.80    1.60   1
   6   1  -2    6.00    1.70   1
   6   1  -1   73.90    4.50   1
  -6  -1   1   69.40    4.40   1
   6   1   0   25.50    2.30   1
  -6  -1   0   25.50    2.50   1
   6   1   1    0.80    1.10   1
  -6  -1  -1    2.60    1.60   1
   6   1   2   18.10    1.60   1
  -6  -1  -2   18.70    1.70   1
   6   1   3   20.20    1.60   1
  -6  -1  -3   21.80    1.80   1
   6   1   4   19.70    1.30   1
   6   2 -10    1.80    4.30   1
   6   2  -9    4.80    3.90   1
   6   2  -8   -0.10    3.20   1
   6   2  -7    1.00    2.80   1
   6   2  -6    0.40    2.70   1
   6   2  -5    1.30    2.40   1
   6   2  -4    6.30    2.20   1
   6   2  -3   11.60    2.10   1
   6   2  -2   38.40    3.30   1
   6   2  -1    0.80    1.60   1
  -6  -2   1   -0.40    1.90   1
   6   2   0   15.80    1.90   1
  -6  -2   0   13.60    2.00   1
   6   2   1   52.40    3.60   1
  -6  -2  -1   52.10    3.40   1
   6   2   2    4.90    1.10   1
  -6  -2  -2    6.10    1.40   1
   6   2   3    7.60    1.10   1
   6   2   4    1.90    0.80   1
   6   2   5   10.60    1.10   1
   6   2   6    0.40    0.60   1
   6   2   7   55.50    2.40   1
   6   2   8   42.90    1.30   1
   6   2   9    0.40    0.40   1
   6   2  10    7.10    1.00   1
   6   3 -10    1.10    4.70   1
   6   3  -9    0.20    3.80   1
   6   3  -8    1.80    3.40   1
   6   3  -7   -0.30    3.00   1
   6   3  -6    9.60    2.50   1
   6   3  -5    2.10    2.50   1
   6   3  -4   27.00    3.20   1
   6   3  -3   19.60    2.70   1
   6   3  -2   31.90    3.20   1
   6   3  -1  139.70    7.70   1
   6   3   0    0.60    1.40   1
  -6  -3   0    1.90    1.90   1
   6   3   1    3.40    1.50   1
  -6  -3  -1    4.10    1.90   1
   6   3   2    2.20    1.20   1
  -6  -3  -2    2.20    1.60   1
   6   3   3    0.70    1.00   1
   6   3   4    6.70    1.20   1
   6   3   5   12.70    1.40   1
   6   3   6   44.10    2.60   1
   6   3   7   13.60    1.40   1
   6   3   8   19.10    1.60   1
   6   3   9   23.40    1.20   1
   6   4  -9   -1.30    4.00   1
   6   4  -8   -0.50    3.60   1
   6   4  -7    1.20    3.30   1
   6   4  -6    3.30    3.00   1
   6   4  -5    4.50    2.70   1
   6   4  -4   -0.30    2.30   1
   6   4  -3    9.50    2.50   1
   6   4  -2   26.00    2.90   1
   6   4  -1   -0.20    1.80   1
   6   4   0    6.00    1.80   1
   6   4   1   11.40    1.70   1
  -6  -4  -1    9.90    2.20   1
   6   4   2   -0.20    1.40   1
   6   4   3    0.60    1.10   1
   6   4   4   25.50    2.10   1
   6   4   5   15.60    1.50   1
   6   4   6    1.90    1.00   1
   6   4   7   41.00    3.00   1
   6   4   8   17.50    1.80   1
   6   4   9   -0.40    1.00   1
   6   5  -9   -0.90    3.20   1
   6   5  -8    0.00    3.30   1
   6   5  -7    0.50    3.60   1
   6   5  -6    0.80    3.20   1
   6   5  -5    1.70    2.80   1
   6   5  -4   10.80    2.90   1
   6   5  -3   -0.40    2.20   1
   6   5  -2   10.50    2.40   1
   6   5  -1    2.40    1.90   1
   6   5   0    2.90    1.90   1
   6   5   1    2.30    1.50   1
   6   5   2   -0.40    1.40   1
   6   5   3    5.20    1.60   1
   6   5   4    0.40    1.30   1
   6   5   5   22.60    3.40   1
   6   5   6   18.10    1.90   1
   6   5   7    2.40    1.20   1
   6   5   8    2.20    1.20   1
   6   5   9    5.20    1.40   1
   6   6  -8    0.50    4.10   1
   6   6  -7   -0.40    3.70   1
   6   6  -6    4.70    3.50   1
   6   6  -5    2.80    2.60   1
   6   6  -4    0.90    2.80   1
   6   6  -3    7.20    2.40   1
   6   6  -2    2.60    2.40   1
   6   6  -1    5.70    2.20   1
   6   6   0    1.70    1.90   1
   6   6   1    0.50    1.70   1
   6   6   2    1.50    1.50   1
   6   6   3    2.60    1.50   1
   6   6   4    1.90    1.40   1
   6   6   5    7.30    1.70   1
   6   6   6   15.80    1.90   1
   6   6   7    1.70    1.30   1
   6   6   8    6.90    1.70   1
   6   6   9    0.40    1.30   1
   6   7  -8    5.10    4.50   1
   6   7  -7    4.90    4.00   1
   6   7  -6   -0.60    3.00   1
   6   7  -5    2.00    3.30   1
   6   7  -4   19.10    3.70   1
   6   7  -3    1.10    2.80   1
   6   7  -2    2.60    2.60   1
   6   7  -1    2.10    2.30   1
   6   7   0   -0.20    2.00   1
   6   7   1    1.00    2.00   1
   6   7   2    5.40    2.00   1
   6   7   3   -0.10    1.70   1
   6   7   4    1.50    1.60   1
   6   7   5   31.30    2.90   1
   6   7   6    2.10    1.60   1
   6   7   7    3.90    1.70   1
   6   7   8    3.20    1.90   1
   6   7   9   -0.10    1.80   1
   6   8  -7   -0.40    3.90   1
   6   8  -6    1.00    4.00   1
   6   8  -5   -1.00    3.00   1
   6   8  -4    0.20    3.60   1
   6   8  -3    6.10    3.00   1
   6   8  -2    0.60    2.70   1
   6   8  -1    1.90    2.60   1
   6   8   0    0.00    2.50   1
   6   8   1    4.40    2.30   1
   6   8   2   -2.40    2.00   1
   6   8   3    5.10    2.10   1
   6   8   4   11.90    2.30   1
   6   8   5    0.40    1.80   1
   6   8   6   15.80    2.40   1
   6   8   7    2.20    1.90   1
   6   8   8    0.10    1.90   1
   6   8   9    2.10    1.90   1
   6   9  -5    3.30    4.10   1
   6   9  -4    2.00    3.00   1
   6   9  -3    3.30    3.50   1
   6   9  -2    0.60    4.20   1
   6   9  -1    0.20    2.50   1
   6   9   0    0.50    2.70   1
   6   9   1    1.70    2.70   1
   6   9   2    9.50    2.50   1
   6   9   3    2.10    2.40   1
   6   9   4    1.30    2.30   1
   6   9   5   14.10    2.80   1
   6   9   6    0.20    2.20   1
   6   9   7    1.90    2.20   1
   6   9   8    1.70    2.50   1
   6   9   9    2.10    2.30   1
   6  10  -4   -0.30    4.30   1
   6  10  -3    4.30    4.10   1
   6  10  -2    1.60    3.60   1
   6  10  -1    0.50    2.60   1
   6  10   0    3.90    3.10   1
   6  10   1    5.30    3.00   1
   6  10   2   -0.20    2.30   1
   6  10   3    9.30    3.10   1
   6  10   4    5.40    2.70   1
   6  10   5    0.70    2.50   1
   6  10   6    2.80    2.30   1
   6  10   7   -0.40    2.40   1
   6  10   8   -1.80    2.50   1
   6  10   9   -0.30    2.40   1
   6  10  10    4.10    2.50   1
   6  11  -2   -2.60    2.90   1
   6  11  -1   -0.80    3.70   1
   6  11   0   -0.40    2.80   1
   6  11   1   -1.40    3.40   1
   6  11   2    5.60    3.40   1
   6  11   3   -0.60    2.50   1
   6  11   4   -0.30    3.30   1
   6  11   5    0.70    3.00   1
   6  11   6   -1.00    2.90   1
   6  11   8    3.10    2.80   1
   6  12   4   -0.20    3.20   1
   6  12   5   -0.30    3.30   1
   6  12   6    1.70    3.20   1
  -7   4  -1   39.50    3.40   1
  -7   4  -2   84.50    4.80   1
  -7   4  -5    0.60    1.10   1
  -7   3   0   20.20    2.90   1
  -7   3  -1   17.30    2.40   1
  -7   3  -2    9.20    1.90   1
  -7   3  -3   21.40    2.20   1
  -7   3  -4    7.50    1.30   1
  -7   2   0    7.40    2.20   1
  -7   2  -1   59.10    4.40   1
  -7   2  -2   12.60    1.90   1
  -7   2  -3    0.40    1.30   1
  -7   2  -4    0.70    0.90   1
  -7   1   0   15.70    2.50   1
  -7   1  -1    3.90    2.10   1
  -7   1  -2   13.30    2.00   1
  -7   1  -3    9.20    1.60   1
  -7   1  -4    0.70    0.80   1
   7   0  -9   -2.70    4.10   1
   7   0  -8   -0.90    3.70   1
   7   0  -7    2.70    3.60   1
   7   0  -6    1.40    2.80   1
   7   0  -5    5.10    2.60   1
   7   0  -4    3.70    2.20   1
   7   0  -3    7.30    2.40   1
   7   0  -2   23.40    2.70   1
   7   0  -1    2.80    1.70   1
   7   0   0    3.50    1.50   1
  -7   0   0    1.40    1.90   1
   7   0   1   18.80    1.90   1
  -7   0  -1   14.10    2.10   1
  -7   0  -2    5.50    2.00   1
  -7   0  -3    1.20    1.40   1
   7   1  -9   -3.10    4.10   1
   7   1  -8   -3.30    3.70   1
   7   1  -7    5.50    3.40   1
   7   1  -6    1.60    2.90   1
   7   1  -5    1.40    2.60   1
   7   1  -4   21.40    2.90   1
   7   1  -3   10.20    2.60   1
   7   1  -2   -1.30    1.90   1
   7   1  -1   19.80    2.50   1
   7   1   0    7.30    1.70   1
  -7  -1   0    4.90    2.10   1
   7   1   1    7.50    1.40   1
  -7  -1  -1    8.20    2.00   1
   7   1   2    0.30    1.20   1
  -7  -1  -2    0.60    1.60   1
   7   1   3   -0.70    1.00   1
  -7  -1  -3   -0.50    1.40   1
   7   1   4    0.80    0.80   1
   7   2  -8   -0.90    3.90   1
   7   2  -7    1.50    3.40   1
   7   2  -6    3.90    3.00   1
   7   2  -5   20.00    3.40   1
   7   2  -4    1.80    2.50   1
   7   2  -3    4.40    2.50   1
   7   2  -2   18.70    2.60   1
   7   2  -1    1.30    1.80   1
   7   2   0   -1.00    1.70   1
  -7  -2   0   -1.50    2.00   1
   7   2   1    1.50    1.50   1
  -7  -2  -1   -0.50    1.70   1
   7   2   2   -0.20    1.30   1
  -7  -2  -2   -0.50    1.80   1
   7   2   3    0.00    1.20   1
  -7  -2  -3    3.20    2.00   1
   7   2   4   22.60    1.90   1
   7   2   5   33.00    2.00   1
   7   2   6    2.50    0.70   1
   7   3  -8   -3.10    3.90   1
   7   3  -7    3.30    3.70   1
   7   3  -6    3.50    3.30   1
   7   3  -5   -0.50    3.00   1
   7   3  -4   23.80    3.50   1
   7   3  -3   13.10    2.60   1
   7   3  -2    6.60    2.40   1
   7   3  -1   15.10    2.20   1
   7   3   0    2.20    2.00   1
   7   3   1    0.60    1.70   1
  -7  -3  -1    1.00    2.00   1
   7   3   2    8.50    1.70   1
  -7  -3  -2    4.80    2.20   1
   7   3   3   13.90    1.80   1
   7   3   4   12.10    1.60   1
   7   3   5    9.90    1.40   1
   7   3   6   18.50    1.60   1
   7   3   7    8.70    1.10   1
   7   3   8    6.70    0.90   1
   7   4  -8    0.10    4.20   1
   7   4  -7   -0.40    3.70   1
   7   4  -6    4.50    3.60   1
   7   4  -5    7.90    3.40   1
   7   4  -4    1.50    2.70   1
   7   4  -3   11.70    2.90   1
   7   4  -2   18.20    2.70   1
   7   4  -1    3.80    2.40   1
   7   4   0    9.70    2.20   1
   7   4   1    4.30    1.60   1
   7   4   2    2.00    1.50   1
   7   4   3    0.40    1.40   1
   7   4   4   19.00    2.10   1
   7   4   5   16.90    1.90   1
   7   4   6    2.30    1.20   1
   7   4   7    5.50    1.20   1
   7   4   8    3.00    1.20   1
   7   5  -7   -0.30    3.90   1
   7   5  -6    2.10    3.80   1
   7   5  -5    1.90    3.30   1
   7   5  -4   11.10    3.40   1
   7   5  -3   -2.00    2.70   1
   7   5  -2    0.40    2.40   1
   7   5  -1    1.70    2.20   1
   7   5   0    0.60    2.00   1
   7   5   1    2.50    1.80   1
   7   5   2   18.60    2.50   1
   7   5   3    2.10    1.70   1
   7   5   4    0.50    1.60   1
   7   5   5    6.70    1.70   1
   7   5   6    9.40    1.70   1
   7   5   7    1.60    1.40   1
   7   5   8    2.70    1.40   1
   7   5   9   -1.00    1.40   1
   7   6  -7    2.20    4.10   1
   7   6  -6    0.70    3.90   1
   7   6  -5   -0.40    3.50   1
   7   6  -4   -1.40    3.20   1
   7   6  -3    7.30    3.10   1
   7   6  -2    1.30    2.70   1
   7   6  -1    0.70    2.40   1
   7   6   0    0.90    2.10   1
   7   6   1    8.00    2.50   1
   7   6   2    0.90    1.80   1
   7   6   3    8.00    1.90   1
   7   6   4   17.90    2.40   1
   7   6   5    1.10    2.40   1
   7   6   6    2.10    1.60   1
   7   6   7    3.50    1.60   1
   7   6   8    1.70    1.70   1
   7   6   9   -0.30    1.50   1
   7   7  -6    3.80    4.20   1
   7   7  -5    7.00    3.90   1
   7   7  -4    3.40    3.50   1
   7   7  -3    2.90    3.20   1
   7   7  -2    3.30    2.90   1
   7   7  -1   -2.10    2.50   1
   7   7   0    2.10    2.50   1
   7   7   1    3.90    2.30   1
   7   7   2   11.50    2.50   1
   7   7   3    1.70    1.90   1
   7   7   4   -1.60    1.80   1
   7   7   5   11.40    2.20   1
   7   7   6    2.70    1.70   1
   7   7   7   -0.40    1.70   1
   7   7   8    1.10    2.00   1
   7   7   9   -0.10    2.00   1
   7   8  -5   -1.10    3.80   1
   7   8  -4    0.20    3.60   1
   7   8  -3   -2.50    3.40   1
   7   8  -2    1.70    3.30   1
   7   8  -1   -0.90    2.90   1
   7   8   0    0.10    2.60   1
   7   8   1    5.60    2.60   1
   7   8   2    1.90    2.50   1
   7   8   3    8.60    2.40   1
   7   8   4    8.00    2.70   1
   7   8   5    0.10    3.10   1
   7   8   6    1.90    2.10   1
   7   8   7    4.50    2.20   1
   7   8   8    4.10    2.10   1
   7   8   9    0.90    1.90   1
   7   9  -3   -0.80    3.80   1
   7   9  -2   -2.10    3.50   1
   7   9  -1    1.20    3.40   1
   7   9   0    0.40    3.00   1
   7   9   1   -1.40    3.00   1
   7   9   2    3.40    2.70   1
   7   9   3    1.90    2.50   1
   7   9   4    1.50    2.60   1
   7   9   5    1.70    2.50   1
   7   9   6    0.10    2.60   1
   7   9   7    0.30    2.30   1
   7   9   8    0.90    2.50   1
   7   9   9    2.20    2.20   1
   7  10  -2   -0.40    2.90   1
   7  10  -1    0.90    3.20   1
   7  10   0    1.30    3.40   1
   7  10   1    5.90    3.30   1
   7  10   2    0.90    2.90   1
   7  10   3    0.90    3.00   1
   7  10   4    4.30    2.90   1
   7  10   5   -0.40    2.70   1
   7  10   6    1.70    2.50   1
   7  10   7    1.60    2.60   1
   7  10   8    1.30    2.60   1
   7  11   3   -0.50    3.20   1
   7  11   4    1.20    3.10   1
   7  11   5    0.10    2.90   1
   7  11   6   -1.20    2.90   1
   7  11   7    2.20    3.00   1
   8   0  -6    2.40    3.70   1
   8   0  -5    2.70    3.00   1
   8   0  -4    4.80    3.10   1
   8   0  -3    0.40    2.70   1
   8   0  -2   21.80    4.30   1
   8   0  -1    5.80    2.20   1
   8   1  -7   -0.30    4.60   1
   8   1  -6   -4.50    3.30   1
   8   1  -5    0.80    3.00   1
   8   1  -4    4.40    2.70   1
   8   1  -3   10.50    3.10   1
   8   1  -2    3.60    3.80   1
   8   1  -1   10.80    2.30   1
   8   1   0    1.00    1.80   1
   8   1   1    1.10    1.70   1
   8   1   2    4.10    1.60   1
   8   1   3    4.80    1.40   1
   8   2  -7   -2.50    3.70   1
   8   2  -6   -0.50    3.60   1
   8   2  -5    5.10    3.40   1
   8   2  -4    2.40    2.80   1
   8   2  -3    9.00    2.70   1
   8   2  -2    2.60    2.50   1
   8   2  -1    0.30    2.20   1
   8   2   0    0.00    2.00   1
   8   2   1    0.90    2.00   1
   8   2   2   -0.40    1.70   1
   8   2   3    0.40    1.90   1
   8   2   4   11.50    1.60   1
   8   3  -6    2.60    3.50   1
   8   3  -5    1.50    3.50   1
   8   3  -4    2.30    3.40   1
   8   3  -3    5.90    2.80   1
   8   3  -2    5.30    2.70   1
   8   3  -1   10.30    3.90   1
   8   3   0    3.00    2.20   1
   8   3   1    1.80    2.00   1
   8   3   2    5.40    1.80   1
   8   3   3    9.40    2.00   1
   8   3   4    1.70    1.70   1
   8   3   5    3.00    1.40   1
   8   4  -6    3.90    3.80   1
   8   4  -5    2.80    3.70   1
   8   4  -4    1.00    3.10   1
   8   4  -3    3.40    3.30   1
   8   4  -2    3.70    2.80   1
   8   4  -1    0.60    2.70   1
   8   4   0    0.80    2.20   1
   8   4   1    0.40    2.20   1
   8   4   2    8.70    2.20   1
   8   4   3   -1.10    1.90   1
   8   4   4   17.20    2.40   1
   8   4   5    8.70    1.80   1
   8   5  -5    1.50    3.70   1
   8   5  -4    4.30    3.60   1
   8   5  -3   -0.90    2.90   1
   8   5  -2    1.40    3.20   1
   8   5  -1    2.10    2.60   1
   8   5   0   -0.60    2.30   1
   8   5   1    3.10    2.20   1
   8   5   2    4.80    2.10   1
   8   5   3    5.50    2.20   1
   8   5   4   -2.30    2.20   1
   8   5   5    0.50    1.90   1
   8   5   6    2.10    1.60   1
   8   6  -4   -3.30    3.50   1
   8   6  -3    1.10    3.20   1
   8   6  -2    1.60    3.50   1
   8   6  -1   -1.70    3.10   1
   8   6   0    1.40    3.10   1
   8   6   1    4.50    2.80   1
   8   6   2    5.20    2.80   1
   8   6   3    4.50    2.20   1
   8   6   4    5.40    2.30   1
   8   6   5   -0.10    2.00   1
   8   6   6   -0.50    1.90   1
   8   7  -3    3.50    3.60   1
   8   7  -2   -1.50    3.40   1
   8   7  -1   -1.20    3.10   1
   8   7   0    0.20    2.80   1
   8   7   1    1.50    3.00   1
   8   7   2    1.70    3.20   1
   8   7   3    9.00    2.50   1
   8   7   4   -0.10    2.50   1
   8   7   5    2.00    2.00   1
   8   7   6   -1.50    2.10   1
   8   8  -2    5.20    3.50   1
   8   8  -1   -0.70    3.20   1
   8   8   0   -0.90    3.00   1
   8   8   1    2.70    3.00   1
   8   8   2    2.90    2.80   1
   8   8   3    1.20    2.50   1
   8   8   4    3.00    2.50   1
   8   8   5    0.20    2.20   1
   8   8   6   -1.30    2.60   1
   8   9   0    0.00    3.10   1
   8   9   1    2.00    3.00   1
   8   9   2   -0.60    2.80   1
   8   9   3    1.40    2.60   1
   8   9   4   -0.30    2.70   1
   8   9   5    0.70    2.70   1
   8   9   6   -1.90    2.50   1
   8  10   3   -1.10    3.10   1
   8  10   4   -1.60    3.00   1
   8  10   5   -0.60    2.70   1
   9   1  -4    5.90    3.90   1
   9   1  -3   -0.30    3.50   1
   9   1  -2   -0.40    2.80   1
   9   1  -1   -1.30    2.50   1
   9   1   0   -0.80    2.50   1
   9   2  -4    1.40    3.50   1
   9   2  -3    0.60    3.20   1
   9   2  -2    0.80    2.80   1
   9   2  -1    0.50    2.60   1
   9   2   0    0.80    2.60   1
   9   3  -4   -0.50    3.50   1
   9   3  -3   -2.10    3.30   1
   9   3  -2    1.80    3.00   1
   9   3  -1   -2.70    2.80   1
   9   3   0    0.50    2.60   1
   9   3   1   -1.00    2.50   1
   9   4  -2   -0.30    3.30   1
   9   4  -1    0.80    3.10   1
   9   4   0   -0.60    2.70   1
   9   4   1    0.30    2.70   1
   9   5  -2    3.70    3.20   1
   9   5  -1   -2.10    3.30   1
   9   5   0    2.70    3.00   1
   9   5   1   -1.50    2.40   1
   9   7   1   -1.00    3.00   1
   0   0   0
;
_shelx_hkl_checksum              47609
